# Supplementary material for: Chromosomal-level assembly of Juglans sigillata genome using Nanopore, BioNano, and Hi-C analysis
Source: Gigascience. 2020 Feb 26;9(2):giaa006. doi: 10.1093/gigascience/giaa006 (PMC7043058; doi:10.1093/gigascience/giaa006)
Supplement: giaa006_Supplemental_Files [file giaa006_supplemental_files.zip]

Archive with 4 entries (4 files):
- renamed_079ea.xlsx
- renamed_9fcf1.xlsx
- renamed_f25b4.docx
- Supplementary file.docx
