# Supplementary material for: Chromosomal-level assembly of Juglans sigillata genome using Nanopore, BioNano, and Hi-C analysis
Source: Gigascience. 2020 Feb 26;9(2):giaa006. doi: 10.1093/gigascience/giaa006 (PMC7043058; doi:10.1093/gigascience/giaa006)
Supplement: giaa006_Supplemental_Files [file giaa006_supplemental_files.zip › renamed_079ea.xlsx]

## Sheet: expansion.kegg.sign.enrichment
MapID	Pathway	Pvalue	Qvalue	GeneNumber	ReferenceNumber	RichFactor	Genes
map04072	Phospholipase D signaling pathway	9.13926e-17	2.20256e-14	31	74	0.418919	OF01096-RA OF01836-RA OF01948-RA OF04019-RA OF06508-RA OF07030-RA OF07044-RA OF07649-RA OF08003-RA OF09384-RA OF11090-RA OF12223-RA OF12814-RA OF12882-RA OF13882-RA OF14306-RA OF15741-RA OF17162-RA OF17893-RA OF17894-RA OF17895-RA OF20673-RA OF21674-RA OF23057-RA OF23233-RA OF23348-RA OF26390-RA OF27596-RA OF28427-RA OF30016-RA OF30099-RA
map04626	Plant-pathogen interaction	1.29776e-15	1.04253e-13	65	239	0.271967	OF00883-RA OF01413-RA OF01978-RA OF02428-RA OF02652-RA OF03253-RA OF04644-RA OF05163-RA OF06000-RA OF06112-RA OF06564-RA OF06971-RA OF07411-RA OF07412-RA OF07773-RA OF07831-RA OF07832-RA OF07887-RA OF09028-RA OF09413-RA OF10054-RA OF10271-RA OF10485-RA OF11052-RA OF11397-RA OF11480-RA OF12368-RA OF12462-RA OF13724-RA OF13808-RA OF14083-RA OF14092-RA OF14205-RA OF15561-RA OF15572-RA OF15668-RA OF1…
map04724	Glutamatergic synapse	2.58766e-15	1.55906e-13	26	59	0.440678	OF00772-RA OF01096-RA OF01836-RA OF01948-RA OF04809-RA OF07030-RA OF07044-RA OF08003-RA OF09384-RA OF12814-RA OF12882-RA OF13476-RA OF17162-RA OF17893-RA OF17894-RA OF17895-RA OF20152-RA OF21674-RA OF22454-RA OF23057-RA OF23233-RA OF23348-RA OF24645-RA OF26390-RA OF27596-RA OF30016-RA
map04666	Fc gamma R-mediated phagocytosis	6.17674e-12	2.48099e-10	31	91	0.340659	OF01096-RA OF01836-RA OF01948-RA OF04019-RA OF06508-RA OF07030-RA OF07044-RA OF07649-RA OF08003-RA OF09384-RA OF11090-RA OF12223-RA OF12814-RA OF12882-RA OF13882-RA OF14306-RA OF15741-RA OF17162-RA OF17893-RA OF17894-RA OF17895-RA OF20673-RA OF21674-RA OF23057-RA OF23233-RA OF23348-RA OF26390-RA OF27596-RA OF28427-RA OF30016-RA OF30099-RA
map04024	cAMP signaling pathway	1.71352e-11	5.16197e-10	31	93	0.333333	OF01096-RA OF01836-RA OF01948-RA OF01962-RA OF04429-RA OF07030-RA OF07044-RA OF07166-RA OF08003-RA OF09384-RA OF10487-RA OF12592-RA OF12593-RA OF12594-RA OF12814-RA OF12882-RA OF13291-RA OF17162-RA OF17893-RA OF17894-RA OF17895-RA OF21674-RA OF22226-RA OF22669-RA OF23057-RA OF23233-RA OF23348-RA OF23683-RA OF26390-RA OF27596-RA OF30016-RA
map04390	Hippo signaling pathway	2.77874e-11	7.44085e-10	21	51	0.411765	OF01962-RA OF04429-RA OF05119-RA OF05632-RA OF06888-RA OF07166-RA OF10848-RA OF11730-RA OF12592-RA OF12593-RA OF12594-RA OF13291-RA OF15599-RA OF16554-RA OF16963-RA OF18475-RA OF18856-RA OF21964-RA OF22226-RA OF22669-RA OF23683-RA
map00360	Phenylalanine metabolism	5.46565e-11	1.31722e-09	23	60	0.383333	OF00825-RA OF01621-RA OF02933-RA OF04793-RA OF07302-RA OF12732-RA OF17935-RA OF20162-RA OF23479-RA OF23922-RA OF23924-RA OF23925-RA OF25451-RA OF26010-RA OF26013-RA OF26014-RA OF26015-RA OF26016-RA OF26017-RA OF26018-RA OF26774-RA OF27983-RA OF27984-RA
map04011	MAPK signaling pathway	1.37895e-10	3.02114e-09	25	70	0.357143	OF01948-RA OF02512-RA OF02513-RA OF04019-RA OF06508-RA OF07030-RA OF07044-RA OF07649-RA OF09384-RA OF11090-RA OF12223-RA OF13060-RA OF13882-RA OF14306-RA OF15741-RA OF17106-RA OF17108-RA OF20673-RA OF23018-RA OF26042-RA OF26390-RA OF27596-RA OF28427-RA OF29719-RA OF30099-RA
map03015	mRNA surveillance pathway	1.63769e-10	3.28902e-09	44	164	0.268293	OF00707-RA OF01333-RA OF01962-RA OF02737-RA OF02738-RA OF02891-RA OF03395-RA OF03684-RA OF04429-RA OF05632-RA OF06534-RA OF06609-RA OF06837-RA OF07100-RA OF07166-RA OF08970-RA OF11021-RA OF11069-RA OF11730-RA OF12592-RA OF12593-RA OF12594-RA OF12885-RA OF13291-RA OF14798-RA OF15599-RA OF16114-RA OF16554-RA OF17695-RA OF17889-RA OF18212-RA OF18856-RA OF19518-RA OF22226-RA OF22669-RA OF23098-RA OF2…
map00062	Fatty acid elongation	9.4393e-10	1.62491e-08	20	40	0.5	OF00052-RA OF00145-RA OF01403-RA OF02865-RA OF02999-RA OF03203-RA OF03909-RA OF06352-RA OF07881-RA OF09021-RA OF09023-RA OF09025-RA OF11203-RA OF13243-RA OF17868-RA OF19463-RA OF19464-RA OF19699-RA OF22746-RA OF29958-RA
map04912	GnRH signaling pathway	3.78857e-08	5.37085e-07	20	58	0.344828	OF01096-RA OF01836-RA OF01948-RA OF07030-RA OF07044-RA OF08003-RA OF09384-RA OF12814-RA OF12882-RA OF17162-RA OF17893-RA OF17894-RA OF17895-RA OF21674-RA OF23057-RA OF23233-RA OF23348-RA OF26390-RA OF27596-RA OF30016-RA
map04540	Gap junction	1.3414e-07	1.79599e-06	17	47	0.361702	OF01890-RA OF01907-RA OF01948-RA OF02580-RA OF04500-RA OF07030-RA OF07044-RA OF09354-RA OF09384-RA OF10449-RA OF14331-RA OF15135-RA OF16375-RA OF17215-RA OF24426-RA OF26390-RA OF27596-RA
map00040	Pentose and glucuronate interconversions	1.4841e-07	1.88246e-06	30	111	0.27027	OF00107-RA OF00109-RA OF00827-RA OF02332-RA OF03551-RA OF05049-RA OF05569-RA OF07395-RA OF08171-RA OF08495-RA OF09897-RA OF10802-RA OF10992-RA OF11777-RA OF12755-RA OF13700-RA OF16854-RA OF16855-RA OF16856-RA OF18655-RA OF20234-RA OF23437-RA OF24112-RA OF24379-RA OF25345-RA OF26589-RA OF26726-RA OF28109-RA OF28659-RA OF29383-RA
map00565	Ether lipid metabolism	1.38982e-06	1.45629e-05	16	39	0.410256	OF01096-RA OF01836-RA OF08003-RA OF12810-RA OF12814-RA OF12882-RA OF17162-RA OF17893-RA OF17894-RA OF17895-RA OF21674-RA OF23057-RA OF23233-RA OF23348-RA OF23351-RA OF30016-RA
map00071	Fatty acid degradation	2.06668e-06	1.99228e-05	18	57	0.315789	OF00107-RA OF00109-RA OF03858-RA OF04132-RA OF05569-RA OF08171-RA OF10487-RA OF11777-RA OF13565-RA OF13567-RA OF22332-RA OF22333-RA OF22344-RA OF22345-RA OF24379-RA OF29383-RA OF29876-RA OF30254-RA
map00910	Nitrogen metabolism	2.53413e-06	2.34895e-05	16	48	0.333333	OF00772-RA OF04809-RA OF12362-RA OF13476-RA OF14304-RA OF15740-RA OF20152-RA OF20319-RA OF20830-RA OF20831-RA OF22454-RA OF24645-RA OF27481-RA OF27483-RA OF27484-RA OF27488-RA
map00903	Limonene and pinene degradation	6.40004e-06	5.71263e-05	9	15	0.6	OF00107-RA OF00109-RA OF05569-RA OF08171-RA OF11777-RA OF18305-RA OF24266-RA OF24379-RA OF29383-RA
map04340	Hedgehog signaling pathway	1.14242e-05	9.17744e-05	6	7	0.857143	OF05119-RA OF06888-RA OF10848-RA OF16963-RA OF18475-RA OF21964-RA
map00945	Stilbenoid, diarylheptanoid and gingerol biosynthesis	2.91769e-05	0.000219738	10	21	0.47619	OF00825-RA OF07302-RA OF12826-RA OF18305-RA OF23332-RA OF23333-RA OF24266-RA OF25451-RA OF27983-RA OF27984-RA
map04014	Ras signaling pathway	4.40259e-05	0.000312066	22	87	0.252874	OF01096-RA OF01836-RA OF01948-RA OF04764-RA OF07030-RA OF07044-RA OF08003-RA OF09384-RA OF12814-RA OF12882-RA OF17162-RA OF17893-RA OF17894-RA OF17895-RA OF21674-RA OF23057-RA OF23233-RA OF23348-RA OF24624-RA OF26390-RA OF27596-RA OF30016-RA
map00908	Zeatin biosynthesis	7.69354e-05	0.000509954	10	23	0.434783	OF07682-RA OF14251-RA OF15704-RA OF17275-RA OF26658-RA OF26659-RA OF28475-RA OF29735-RA OF29737-RA OF29738-RA
map00625	Chloroalkane and chloroalkene degradation	7.82917e-05	0.000509954	9	19	0.473684	OF00107-RA OF00109-RA OF04132-RA OF05569-RA OF08171-RA OF11777-RA OF24379-RA OF29383-RA OF30254-RA
map04113	Meiosis - yeast	0.000112744	0.000696697	21	85	0.247059	OF01962-RA OF04379-RA OF04429-RA OF05632-RA OF07166-RA OF07284-RA OF10556-RA OF11730-RA OF12592-RA OF12593-RA OF12594-RA OF13291-RA OF15281-RA OF15282-RA OF15599-RA OF16554-RA OF18856-RA OF22226-RA OF22669-RA OF23683-RA OF27960-RA
map04550	Signaling pathways regulating pluripotency of stem cells	0.000120411	0.000725478	12	33	0.363636	OF01948-RA OF05119-RA OF06888-RA OF07030-RA OF07044-RA OF09384-RA OF10848-RA OF16963-RA OF18475-RA OF21964-RA OF26390-RA OF27596-RA
map00281	Geraniol degradation	0.000148798	0.000874641	4	4	1	OF14326-RA OF16388-RA OF26366-RA OF27132-RA
map04012	ErbB signaling pathway	0.000167613	0.000961781	12	34	0.352941	OF01948-RA OF05119-RA OF06888-RA OF07030-RA OF07044-RA OF09384-RA OF10848-RA OF16963-RA OF18475-RA OF21964-RA OF26390-RA OF27596-RA

## Sheet: expansion.go.sign.enrichment
GO_ID	GO_Term	GO_Class	Pvalue	Qvalue	GeneNumber	ReferenceNumber	RichFactor	GOlevel	Genes
GO:0000271	polysaccharide biosynthetic process	BP	1.49e-10	1.23e-09	30	85	0.352941	6	OF00863-RA,OF02236-RA,OF02342-RA,OF02457-RA,OF02883-RA,OF03658-RA,OF04119-RA,OF04120-RA,OF04717-RA,OF06095-RA,OF07731-RA,OF08290-RA,OF10137-RA,OF10157-RA,OF10192-RA,OF13545-RA,OF14209-RA,OF14520-RA,OF17030-RA,OF17884-RA,OF20607-RA,OF21139-RA,OF22366-RA,OF24303-RA,OF24596-RA,OF25220-RA,OF28517-RA,OF28622-RA,OF29118-RA,OF30231-RA
GO:0005976	polysaccharide metabolic process	BP	4.29e-06	2.51e-05	34	134	0.253731	5	OF00863-RA,OF02235-RA,OF02236-RA,OF02342-RA,OF02457-RA,OF02883-RA,OF03658-RA,OF04119-RA,OF04120-RA,OF04717-RA,OF05524-RA,OF06095-RA,OF07731-RA,OF08290-RA,OF09589-RA,OF10137-RA,OF10157-RA,OF10192-RA,OF11889-RA,OF13545-RA,OF14209-RA,OF14520-RA,OF17030-RA,OF17884-RA,OF20607-RA,OF21139-RA,OF22366-RA,OF24303-RA,OF24596-RA,OF25220-RA,OF28517-RA,OF28622-RA,OF29118-RA,OF30231-RA
GO:0005991	trehalose metabolic process	BP	0.000258192	0.00109962	10	24	0.416667	5	OF05592-RA,OF09610-RA,OF11763-RA,OF11764-RA,OF14530-RA,OF15938-RA,OF17556-RA,OF20352-RA,OF28897-RA,OF29378-RA
GO:0005992	trehalose biosynthetic process	BP	0.000107004	0.000490216	10	22	0.454545	6	OF05592-RA,OF09610-RA,OF11763-RA,OF11764-RA,OF14530-RA,OF15938-RA,OF17556-RA,OF20352-RA,OF28897-RA,OF29378-RA
GO:0006012	galactose metabolic process	BP	0.00590304	0.0184286	6	15	0.4	7	OF05534-RA,OF18488-RA,OF18493-RA,OF18499-RA,OF19912-RA,OF21976-RA
GO:0006073	cellular glucan metabolic process	BP	4.33e-10	3.46e-09	34	105	0.32381	6	OF00863-RA,OF02235-RA,OF02236-RA,OF02342-RA,OF02457-RA,OF02883-RA,OF03658-RA,OF04119-RA,OF04120-RA,OF04717-RA,OF05524-RA,OF06095-RA,OF07731-RA,OF08290-RA,OF09589-RA,OF10137-RA,OF10157-RA,OF10192-RA,OF11889-RA,OF13545-RA,OF14209-RA,OF14520-RA,OF17030-RA,OF17884-RA,OF20607-RA,OF21139-RA,OF22366-RA,OF24303-RA,OF24596-RA,OF25220-RA,OF28517-RA,OF28622-RA,OF29118-RA,OF30231-RA
GO:0006082	organic acid metabolic process	BP	0.0107552	0.0308425	69	426	0.161972	4	OF00052-RA,OF00145-RA,OF00772-RA,OF01403-RA,OF02338-RA,OF02865-RA,OF02933-RA,OF02999-RA,OF03203-RA,OF03783-RA,OF03858-RA,OF03909-RA,OF04437-RA,OF04809-RA,OF05585-RA,OF05765-RA,OF06103-RA,OF06334-RA,OF06352-RA,OF06688-RA,OF06715-RA,OF07072-RA,OF07073-RA,OF07780-RA,OF07881-RA,OF09021-RA,OF09023-RA,OF09025-RA,OF10958-RA,OF11050-RA,OF11203-RA,OF11213-RA,OF11265-RA,OF11403-RA,OF11770-RA,OF12309-RA,OF1…
GO:0006098	pentose-phosphate shunt	BP	0.0117992	0.0333275	6	17	0.352941	6	OF01991-RA,OF04753-RA,OF04771-RA,OF05859-RA,OF09423-RA,OF24617-RA
GO:0006139	nucleobase-containing compound metabolic process	BP	8.39e-16	1.18e-14	134	2028	0.066075	4	OF00388-RA,OF00403-RA,OF00441-RA,OF00707-RA,OF00717-RA,OF00824-RA,OF00927-RA,OF01042-RA,OF01406-RA,OF01914-RA,OF01991-RA,OF02051-RA,OF02286-RA,OF02287-RA,OF02316-RA,OF02381-RA,OF02672-RA,OF02737-RA,OF02738-RA,OF02817-RA,OF03260-RA,OF03783-RA,OF04437-RA,OF04518-RA,OF04519-RA,OF04753-RA,OF04771-RA,OF05247-RA,OF05415-RA,OF05517-RA,OF05585-RA,OF05709-RA,OF05824-RA,OF05859-RA,OF06032-RA,OF06334-RA,OF0…
GO:0006163	purine nucleotide metabolic process	BP	0.00230339	0.00786642	22	97	0.226804	6	OF00927-RA,OF01406-RA,OF01914-RA,OF02817-RA,OF07543-RA,OF09363-RA,OF10059-RA,OF12315-RA,OF13138-RA,OF14690-RA,OF16038-RA,OF17622-RA,OF17810-RA,OF17812-RA,OF18339-RA,OF20769-RA,OF21228-RA,OF22907-RA,OF23300-RA,OF26650-RA,OF28304-RA,OF29298-RA
GO:0006164	purine nucleotide biosynthetic process	BP	5.04e-05	0.000242583	21	75	0.28	7	OF00927-RA,OF01406-RA,OF01914-RA,OF02817-RA,OF07543-RA,OF09363-RA,OF10059-RA,OF12315-RA,OF13138-RA,OF14690-RA,OF16038-RA,OF17622-RA,OF17810-RA,OF17812-RA,OF18339-RA,OF20769-RA,OF21228-RA,OF22907-RA,OF23300-RA,OF28304-RA,OF29298-RA
GO:0006231	dTMP biosynthetic process	BP	0.00176956	0.00623216	3	3	1	9	OF06334-RA,OF11213-RA,OF17294-RA
GO:0006259	DNA metabolic process	BP	0.010593	0.0304549	13	211	0.0616114	5	OF02286-RA,OF02287-RA,OF04518-RA,OF04519-RA,OF17307-RA,OF17787-RA,OF17788-RA,OF19758-RA,OF22270-RA,OF22271-RA,OF22891-RA,OF22892-RA,OF23085-RA
GO:0006338	chromatin remodeling	BP	0.0159206	0.0397838	6	18	0.333333	6	OF02381-RA,OF13517-RA,OF16929-RA,OF18509-RA,OF21993-RA,OF22403-RA
GO:0006351	transcription, DNA-templated	BP	3.14e-16	4.79e-15	61	1260	0.0484127	6	OF00388-RA,OF00403-RA,OF00441-RA,OF00824-RA,OF01042-RA,OF02051-RA,OF02381-RA,OF02672-RA,OF05247-RA,OF05415-RA,OF05709-RA,OF05824-RA,OF06032-RA,OF06907-RA,OF06982-RA,OF07010-RA,OF09472-RA,OF10229-RA,OF10274-RA,OF10690-RA,OF11457-RA,OF11602-RA,OF11669-RA,OF12164-RA,OF12727-RA,OF12858-RA,OF13076-RA,OF13617-RA,OF14456-RA,OF14919-RA,OF14920-RA,OF14921-RA,OF15861-RA,OF16206-RA,OF16929-RA,OF17332-RA,OF1…
GO:0006355	regulation of transcription, DNA-templated	BP	2.03e-14	2.24e-13	54	1116	0.0483871	6	OF00388-RA,OF00403-RA,OF00824-RA,OF01042-RA,OF02051-RA,OF02381-RA,OF05247-RA,OF05415-RA,OF05709-RA,OF05824-RA,OF06032-RA,OF06907-RA,OF06982-RA,OF07010-RA,OF09472-RA,OF10229-RA,OF10274-RA,OF10690-RA,OF11457-RA,OF11602-RA,OF11669-RA,OF12164-RA,OF12727-RA,OF12858-RA,OF14456-RA,OF14919-RA,OF14920-RA,OF14921-RA,OF15861-RA,OF16206-RA,OF16929-RA,OF17500-RA,OF17501-RA,OF18370-RA,OF18509-RA,OF18790-RA,OF1…
GO:0006357	regulation of transcription from RNA polymerase II promoter	BP	0.0178374	0.0438925	3	89	0.0337079	7	OF18370-RA,OF21632-RA,OF26533-RA
GO:0006412	translation	BP	0.00250257	0.00838379	35	467	0.0749465	6	OF00471-RA,OF03660-RA,OF03675-RA,OF03783-RA,OF04437-RA,OF05249-RA,OF05585-RA,OF05710-RA,OF06715-RA,OF06773-RA,OF06880-RA,OF10309-RA,OF10855-RA,OF10925-RA,OF10958-RA,OF11667-RA,OF11770-RA,OF13612-RA,OF15333-RA,OF16840-RA,OF17455-RA,OF18555-RA,OF18735-RA,OF19294-RA,OF19847-RA,OF22009-RA,OF22066-RA,OF22531-RA,OF24928-RA,OF25204-RA,OF25219-RA,OF26254-RA,OF26582-RA,OF26842-RA,OF29818-RA
GO:0006435	threonyl-tRNA aminoacylation	BP	0.000965929	0.00372809	4	5	0.8	8	OF04437-RA,OF05585-RA,OF11770-RA,OF26582-RA
GO:0006461	protein complex assembly	BP	0.0169294	0.0418953	4	102	0.0392157	5	OF04728-RA,OF17688-RA,OF17689-RA,OF24600-RA
GO:0006464	cellular protein modification process	BP	4.42e-83	4.98e-81	484	1872	0.258547	6	OF00275-RA,OF00508-RA,OF00510-RA,OF00512-RA,OF00515-RA,OF00743-RA,OF00753-RA,OF00769-RA,OF00777-RA,OF00814-RA,OF00815-RA,OF00846-RA,OF00847-RA,OF00901-RA,OF00929-RA,OF01091-RA,OF01128-RA,OF01200-RA,OF01272-RA,OF01286-RA,OF01384-RA,OF01402-RA,OF01413-RA,OF01435-RA,OF01554-RA,OF01590-RA,OF01603-RA,OF01783-RA,OF01906-RA,OF01948-RA,OF01978-RA,OF01999-RA,OF02136-RA,OF02170-RA,OF02171-RA,OF02428-RA,OF0…
GO:0006468	protein phosphorylation	BP	8.84e-114	4.98e-111	439	1420	0.309155	7	OF00275-RA,OF00508-RA,OF00510-RA,OF00512-RA,OF00515-RA,OF00743-RA,OF00753-RA,OF00769-RA,OF00814-RA,OF00815-RA,OF00846-RA,OF00847-RA,OF00901-RA,OF00929-RA,OF01128-RA,OF01200-RA,OF01272-RA,OF01286-RA,OF01384-RA,OF01413-RA,OF01435-RA,OF01554-RA,OF01590-RA,OF01603-RA,OF01783-RA,OF01906-RA,OF01948-RA,OF01978-RA,OF01999-RA,OF02170-RA,OF02171-RA,OF02428-RA,OF02530-RA,OF02652-RA,OF02667-RA,OF02739-RA,OF0…
GO:0006536	glutamate metabolic process	BP	0.00999779	0.0291904	4	8	0.5	7	OF12362-RA,OF14304-RA,OF15740-RA,OF20830-RA
GO:0006541	glutamine metabolic process	BP	3.12e-06	1.87e-05	6	6	1	7	OF00772-RA,OF04809-RA,OF13476-RA,OF20152-RA,OF22454-RA,OF24645-RA
GO:0006542	glutamine biosynthetic process	BP	3.12e-06	1.87e-05	6	6	1	8	OF00772-RA,OF04809-RA,OF13476-RA,OF20152-RA,OF22454-RA,OF24645-RA
GO:0006629	lipid metabolic process	BP	3.84e-09	2.96e-08	95	449	0.211581	4	OF00052-RA,OF00145-RA,OF01383-RA,OF01403-RA,OF02865-RA,OF02985-RA,OF02999-RA,OF03203-RA,OF03241-RA,OF03340-RA,OF03341-RA,OF03343-RA,OF03858-RA,OF03909-RA,OF04019-RA,OF04032-RA,OF04069-RA,OF06352-RA,OF06508-RA,OF07072-RA,OF07073-RA,OF07160-RA,OF07395-RA,OF07649-RA,OF07881-RA,OF08562-RA,OF08580-RA,OF09021-RA,OF09023-RA,OF09025-RA,OF11090-RA,OF11203-RA,OF12223-RA,OF12311-RA,OF12680-RA,OF13069-RA,OF1…
GO:0006631	fatty acid metabolic process	BP	6.63e-11	5.54e-10	32	92	0.347826	5	OF00052-RA,OF00145-RA,OF01403-RA,OF02865-RA,OF02999-RA,OF03203-RA,OF03858-RA,OF03909-RA,OF06352-RA,OF07072-RA,OF07073-RA,OF07881-RA,OF09021-RA,OF09023-RA,OF09025-RA,OF11203-RA,OF12311-RA,OF12680-RA,OF13243-RA,OF13565-RA,OF13567-RA,OF17868-RA,OF19699-RA,OF20759-RA,OF22344-RA,OF22345-RA,OF22746-RA,OF23562-RA,OF27631-RA,OF27635-RA,OF29876-RA,OF29958-RA
GO:0006633	fatty acid biosynthetic process	BP	7.01e-10	5.53e-09	26	71	0.366197	6	OF00052-RA,OF00145-RA,OF01403-RA,OF02865-RA,OF02999-RA,OF03203-RA,OF03909-RA,OF06352-RA,OF07072-RA,OF07073-RA,OF07881-RA,OF09021-RA,OF09023-RA,OF09025-RA,OF11203-RA,OF12311-RA,OF12680-RA,OF13243-RA,OF17868-RA,OF19699-RA,OF20759-RA,OF22746-RA,OF23562-RA,OF27631-RA,OF27635-RA,OF29958-RA
GO:0006644	phospholipid metabolic process	BP	0.003256	0.010761	22	99	0.222222	5	OF02985-RA,OF04019-RA,OF04032-RA,OF06508-RA,OF07395-RA,OF07649-RA,OF11090-RA,OF12223-RA,OF13115-RA,OF13116-RA,OF13184-RA,OF13882-RA,OF14306-RA,OF15741-RA,OF20673-RA,OF22830-RA,OF22936-RA,OF25952-RA,OF28427-RA,OF29595-RA,OF30099-RA,OF30112-RA
GO:0006650	glycerophospholipid metabolic process	BP	1.98e-05	0.000102595	22	77	0.285714	6	OF02985-RA,OF04019-RA,OF04032-RA,OF06508-RA,OF07395-RA,OF07649-RA,OF11090-RA,OF12223-RA,OF13115-RA,OF13116-RA,OF13184-RA,OF13882-RA,OF14306-RA,OF15741-RA,OF20673-RA,OF22830-RA,OF22936-RA,OF25952-RA,OF28427-RA,OF29595-RA,OF30099-RA,OF30112-RA
GO:0006725	cellular aromatic compound metabolic process	BP	7.12e-15	9.02e-14	150	2153	0.0696702	4	OF00388-RA,OF00403-RA,OF00441-RA,OF00707-RA,OF00717-RA,OF00824-RA,OF00927-RA,OF01042-RA,OF01406-RA,OF01914-RA,OF01991-RA,OF02051-RA,OF02286-RA,OF02287-RA,OF02316-RA,OF02381-RA,OF02672-RA,OF02737-RA,OF02738-RA,OF02817-RA,OF03260-RA,OF03475-RA,OF03783-RA,OF04012-RA,OF04437-RA,OF04518-RA,OF04519-RA,OF04753-RA,OF04771-RA,OF05247-RA,OF05415-RA,OF05517-RA,OF05585-RA,OF05709-RA,OF05824-RA,OF05859-RA,OF0…
GO:0006753	nucleoside phosphate metabolic process	BP	0.0093073	0.0276035	31	163	0.190184	5	OF00927-RA,OF01406-RA,OF01914-RA,OF01991-RA,OF02817-RA,OF04753-RA,OF04771-RA,OF05859-RA,OF06334-RA,OF07543-RA,OF09363-RA,OF09423-RA,OF10059-RA,OF11213-RA,OF12315-RA,OF13138-RA,OF14690-RA,OF16038-RA,OF17294-RA,OF17622-RA,OF17810-RA,OF17812-RA,OF18339-RA,OF20769-RA,OF21228-RA,OF22907-RA,OF23300-RA,OF24617-RA,OF26650-RA,OF28304-RA,OF29298-RA
GO:0006754	ATP biosynthetic process	BP	1.86e-08	1.34e-07	19	48	0.395833	9	OF00927-RA,OF01406-RA,OF02817-RA,OF07543-RA,OF10059-RA,OF12315-RA,OF13138-RA,OF14690-RA,OF16038-RA,OF17622-RA,OF17810-RA,OF17812-RA,OF18339-RA,OF20769-RA,OF21228-RA,OF22907-RA,OF23300-RA,OF28304-RA,OF29298-RA
GO:0006783	heme biosynthetic process	BP	0.00552567	0.0174868	4	7	0.571429	5	OF03475-RA,OF04012-RA,OF18081-RA,OF30087-RA
GO:0006793	phosphorus metabolic process	BP	2.41e-102	5.44e-100	517	1894	0.272967	4	OF00275-RA,OF00508-RA,OF00510-RA,OF00512-RA,OF00515-RA,OF00743-RA,OF00753-RA,OF00769-RA,OF00814-RA,OF00815-RA,OF00846-RA,OF00847-RA,OF00901-RA,OF00927-RA,OF00929-RA,OF01091-RA,OF01128-RA,OF01200-RA,OF01272-RA,OF01286-RA,OF01384-RA,OF01406-RA,OF01413-RA,OF01435-RA,OF01554-RA,OF01590-RA,OF01603-RA,OF01783-RA,OF01906-RA,OF01914-RA,OF01948-RA,OF01978-RA,OF01991-RA,OF01999-RA,OF02170-RA,OF02171-RA,OF0…
GO:0006796	phosphate-containing compound metabolic process	BP	9.87e-102	1.59e-99	515	1888	0.272775	5	OF00275-RA,OF00508-RA,OF00510-RA,OF00512-RA,OF00515-RA,OF00743-RA,OF00753-RA,OF00769-RA,OF00814-RA,OF00815-RA,OF00846-RA,OF00847-RA,OF00901-RA,OF00927-RA,OF00929-RA,OF01091-RA,OF01128-RA,OF01200-RA,OF01272-RA,OF01286-RA,OF01384-RA,OF01406-RA,OF01413-RA,OF01435-RA,OF01554-RA,OF01590-RA,OF01603-RA,OF01783-RA,OF01906-RA,OF01914-RA,OF01948-RA,OF01978-RA,OF01991-RA,OF01999-RA,OF02170-RA,OF02171-RA,OF0…
GO:0006807	nitrogen compound metabolic process	BP	2.7e-15	3.62e-14	169	2361	0.0715798	3	OF00388-RA,OF00403-RA,OF00441-RA,OF00707-RA,OF00717-RA,OF00772-RA,OF00824-RA,OF00927-RA,OF01042-RA,OF01406-RA,OF01914-RA,OF01991-RA,OF02051-RA,OF02286-RA,OF02287-RA,OF02316-RA,OF02381-RA,OF02672-RA,OF02737-RA,OF02738-RA,OF02817-RA,OF02933-RA,OF03260-RA,OF03475-RA,OF03783-RA,OF04012-RA,OF04437-RA,OF04518-RA,OF04519-RA,OF04753-RA,OF04771-RA,OF04809-RA,OF05247-RA,OF05415-RA,OF05517-RA,OF05585-RA,OF0…
GO:0006810	transport	BP	2.58e-14	2.8e-13	290	1609	0.180236	4	OF00328-RA,OF00336-RA,OF00447-RA,OF00448-RA,OF00481-RA,OF00519-RA,OF00606-RA,OF00634-RA,OF00655-RA,OF00659-RA,OF00812-RA,OF00876-RA,OF00883-RA,OF01183-RA,OF01344-RA,OF01406-RA,OF01536-RA,OF01853-RA,OF01919-RA,OF01977-RA,OF01984-RA,OF01985-RA,OF02007-RA,OF02145-RA,OF02414-RA,OF02479-RA,OF02480-RA,OF02638-RA,OF02885-RA,OF02978-RA,OF02979-RA,OF03054-RA,OF03113-RA,OF03233-RA,OF03310-RA,OF03313-RA,OF0…
GO:0006811	ion transport	BP	1.19e-19	2.36e-18	128	510	0.25098	4	OF00328-RA,OF00336-RA,OF00447-RA,OF00448-RA,OF00883-RA,OF01344-RA,OF01406-RA,OF01536-RA,OF01977-RA,OF01984-RA,OF01985-RA,OF02145-RA,OF02414-RA,OF03233-RA,OF03889-RA,OF03996-RA,OF04418-RA,OF04644-RA,OF05163-RA,OF05164-RA,OF05593-RA,OF05594-RA,OF06063-RA,OF06064-RA,OF06585-RA,OF06971-RA,OF07174-RA,OF07269-RA,OF07270-RA,OF07271-RA,OF08042-RA,OF08238-RA,OF08369-RA,OF09093-RA,OF09419-RA,OF09532-RA,OF0…
GO:0006812	cation transport	BP	1.35e-06	8.54e-06	73	356	0.205056	5	OF00336-RA,OF00447-RA,OF00448-RA,OF00883-RA,OF01344-RA,OF01406-RA,OF01977-RA,OF01984-RA,OF01985-RA,OF02145-RA,OF03233-RA,OF03996-RA,OF04418-RA,OF05164-RA,OF05593-RA,OF05594-RA,OF06063-RA,OF06064-RA,OF06585-RA,OF06971-RA,OF07174-RA,OF07269-RA,OF07270-RA,OF07271-RA,OF08042-RA,OF08238-RA,OF09419-RA,OF09532-RA,OF10271-RA,OF10368-RA,OF10580-RA,OF11036-RA,OF11759-RA,OF11762-RA,OF12315-RA,OF14558-RA,OF1…
GO:0006813	potassium ion transport	BP	4.12e-23	1.01e-21	29	49	0.591837	7	OF00447-RA,OF00448-RA,OF00883-RA,OF01977-RA,OF03233-RA,OF05164-RA,OF05593-RA,OF05594-RA,OF06063-RA,OF06064-RA,OF06585-RA,OF06971-RA,OF10271-RA,OF11036-RA,OF11759-RA,OF11762-RA,OF14558-RA,OF14559-RA,OF15953-RA,OF16800-RA,OF17793-RA,OF21080-RA,OF21157-RA,OF23819-RA,OF24865-RA,OF25079-RA,OF25548-RA,OF26779-RA,OF27874-RA
GO:0006814	sodium ion transport	BP	0.000171067	0.000759028	7	12	0.583333	7	OF01344-RA,OF08042-RA,OF16765-RA,OF18604-RA,OF22157-RA,OF22192-RA,OF22414-RA
GO:0006820	anion transport	BP	7.04e-08	4.99e-07	36	129	0.27907	5	OF00328-RA,OF02414-RA,OF03889-RA,OF08369-RA,OF09969-RA,OF11048-RA,OF12250-RA,OF12926-RA,OF13209-RA,OF13668-RA,OF14062-RA,OF14063-RA,OF14893-RA,OF14895-RA,OF15090-RA,OF15542-RA,OF16183-RA,OF16184-RA,OF16651-RA,OF16957-RA,OF17871-RA,OF20415-RA,OF20723-RA,OF20724-RA,OF20953-RA,OF21059-RA,OF22788-RA,OF23163-RA,OF23172-RA,OF23205-RA,OF27324-RA,OF27326-RA,OF27327-RA,OF27328-RA,OF29414-RA,OF29916-RA
GO:0006835	dicarboxylic acid transport	BP	0.00557033	0.0174868	8	24	0.333333	6	OF14062-RA,OF14063-RA,OF15542-RA,OF20953-RA,OF27324-RA,OF27326-RA,OF27327-RA,OF27328-RA
GO:0006855	drug transmembrane transport	BP	1.63e-18	2.92e-17	32	67	0.477612	5	OF00812-RA,OF01853-RA,OF03054-RA,OF03458-RA,OF03787-RA,OF04388-RA,OF04434-RA,OF04544-RA,OF04880-RA,OF08586-RA,OF09315-RA,OF10559-RA,OF12312-RA,OF12313-RA,OF14676-RA,OF14677-RA,OF14678-RA,OF16028-RA,OF18106-RA,OF18108-RA,OF18109-RA,OF18112-RA,OF18114-RA,OF19122-RA,OF20764-RA,OF20765-RA,OF20766-RA,OF23814-RA,OF24456-RA,OF24987-RA,OF25494-RA,OF29824-RA
GO:0006885	regulation of pH	BP	1.96e-05	0.000102595	6	7	0.857143	9	OF08042-RA,OF16765-RA,OF18604-RA,OF22157-RA,OF22192-RA,OF22414-RA
GO:0006887	exocytosis	BP	0.00152471	0.00563394	15	56	0.267857	5	OF00481-RA,OF07074-RA,OF10343-RA,OF12678-RA,OF15767-RA,OF19199-RA,OF21093-RA,OF23563-RA,OF26890-RA,OF26891-RA,OF26893-RA,OF27011-RA,OF27636-RA,OF27638-RA,OF27642-RA
GO:0006928	movement of cell or subcellular component	BP	6.95e-05	0.000329235	20	71	0.28169	4	OF00672-RA,OF01270-RA,OF01802-RA,OF01911-RA,OF02339-RA,OF02340-RA,OF03507-RA,OF06303-RA,OF09278-RA,OF09359-RA,OF11250-RA,OF12791-RA,OF14125-RA,OF14235-RA,OF15605-RA,OF16876-RA,OF18535-RA,OF22028-RA,OF23376-RA,OF23451-RA
GO:0007006	mitochondrial membrane organization	BP	0.000965929	0.00372809	4	5	0.8	4	OF04978-RA,OF05949-RA,OF11519-RA,OF24747-RA
GO:0007008	outer mitochondrial membrane organization	BP	0.000965929	0.00372809	4	5	0.8	5	OF04978-RA,OF05949-RA,OF11519-RA,OF24747-RA
GO:0007010	cytoskeleton organization	BP	0.00422154	0.0136323	2	96	0.0208333	4	OF04728-RA,OF24600-RA
GO:0007017	microtubule-based process	BP	0.000135172	0.00061427	34	151	0.225166	4	OF00672-RA,OF01270-RA,OF01802-RA,OF01890-RA,OF01907-RA,OF01911-RA,OF02339-RA,OF02340-RA,OF02580-RA,OF03507-RA,OF04500-RA,OF04728-RA,OF06303-RA,OF09278-RA,OF09343-RA,OF09354-RA,OF09359-RA,OF10449-RA,OF11250-RA,OF12791-RA,OF14125-RA,OF14235-RA,OF14331-RA,OF15135-RA,OF15605-RA,OF16375-RA,OF16876-RA,OF17215-RA,OF18535-RA,OF22028-RA,OF23376-RA,OF23451-RA,OF24426-RA,OF24600-RA
GO:0007018	microtubule-based movement	BP	6.95e-05	0.000329235	20	71	0.28169	5	OF00672-RA,OF01270-RA,OF01802-RA,OF01911-RA,OF02339-RA,OF02340-RA,OF03507-RA,OF06303-RA,OF09278-RA,OF09359-RA,OF11250-RA,OF12791-RA,OF14125-RA,OF14235-RA,OF15605-RA,OF16876-RA,OF18535-RA,OF22028-RA,OF23376-RA,OF23451-RA
GO:0007033	vacuole organization	BP	7.02e-05	0.000331131	6	8	0.75	4	OF02985-RA,OF13115-RA,OF13116-RA,OF22936-RA,OF25952-RA,OF29595-RA
GO:0007155	cell adhesion	BP	0.00643668	0.0197123	3	4	0.75	3	OF00246-RA,OF00247-RA,OF03281-RA
GO:0008272	sulfate transport	BP	4.01e-11	3.37e-10	15	19	0.789474	5	OF00328-RA,OF03889-RA,OF08369-RA,OF11048-RA,OF12250-RA,OF12926-RA,OF13209-RA,OF16651-RA,OF20415-RA,OF20723-RA,OF20724-RA,OF22788-RA,OF23163-RA,OF23172-RA,OF29916-RA
GO:0009056	catabolic process	BP	0.000103014	0.000473863	20	368	0.0543478	3	OF03858-RA,OF06290-RA,OF06459-RA,OF06460-RA,OF07780-RA,OF11117-RA,OF11265-RA,OF12309-RA,OF14686-RA,OF15281-RA,OF15282-RA,OF16033-RA,OF18463-RA,OF18465-RA,OF18467-RA,OF18468-RA,OF18471-RA,OF18576-RA,OF29066-RA,OF29876-RA
GO:0009057	macromolecule catabolic process	BP	0.00090494	0.00359108	5	157	0.0318471	5	OF06290-RA,OF15281-RA,OF15282-RA,OF18576-RA,OF29066-RA
GO:0009058	biosynthetic process	BP	2.12e-06	1.33e-05	243	2613	0.0929966	3	OF00052-RA,OF00145-RA,OF00388-RA,OF00403-RA,OF00441-RA,OF00471-RA,OF00772-RA,OF00824-RA,OF00863-RA,OF00927-RA,OF01042-RA,OF01402-RA,OF01403-RA,OF01406-RA,OF01621-RA,OF01914-RA,OF02051-RA,OF02136-RA,OF02236-RA,OF02342-RA,OF02381-RA,OF02457-RA,OF02646-RA,OF02672-RA,OF02817-RA,OF02865-RA,OF02883-RA,OF02933-RA,OF02985-RA,OF02999-RA,OF03203-RA,OF03475-RA,OF03658-RA,OF03660-RA,OF03675-RA,OF03783-RA,OF0…
GO:0009059	macromolecule biosynthetic process	BP	1.07e-12	1.02e-11	138	1940	0.071134	5	OF00388-RA,OF00403-RA,OF00441-RA,OF00471-RA,OF00824-RA,OF00863-RA,OF01042-RA,OF01402-RA,OF02051-RA,OF02136-RA,OF02236-RA,OF02342-RA,OF02381-RA,OF02457-RA,OF02672-RA,OF02883-RA,OF03658-RA,OF03660-RA,OF03675-RA,OF03783-RA,OF04119-RA,OF04120-RA,OF04437-RA,OF04717-RA,OF05247-RA,OF05249-RA,OF05384-RA,OF05415-RA,OF05585-RA,OF05709-RA,OF05710-RA,OF05824-RA,OF06032-RA,OF06095-RA,OF06715-RA,OF06773-RA,OF0…
GO:0009064	glutamine family amino acid metabolic process	BP	0.00149261	0.00557011	10	29	0.344828	6	OF00772-RA,OF04809-RA,OF12362-RA,OF13476-RA,OF14304-RA,OF15740-RA,OF20152-RA,OF20830-RA,OF22454-RA,OF24645-RA
GO:0009084	glutamine family amino acid biosynthetic process	BP	3.85e-05	0.000192597	10	20	0.5	7	OF00772-RA,OF04809-RA,OF12362-RA,OF13476-RA,OF14304-RA,OF15740-RA,OF20152-RA,OF20830-RA,OF22454-RA,OF24645-RA
GO:0009117	nucleotide metabolic process	BP	0.00414887	0.0134362	31	156	0.198718	6	OF00927-RA,OF01406-RA,OF01914-RA,OF01991-RA,OF02817-RA,OF04753-RA,OF04771-RA,OF05859-RA,OF06334-RA,OF07543-RA,OF09363-RA,OF09423-RA,OF10059-RA,OF11213-RA,OF12315-RA,OF13138-RA,OF14690-RA,OF16038-RA,OF17294-RA,OF17622-RA,OF17810-RA,OF17812-RA,OF18339-RA,OF20769-RA,OF21228-RA,OF22907-RA,OF23300-RA,OF24617-RA,OF26650-RA,OF28304-RA,OF29298-RA
GO:0009119	ribonucleoside metabolic process	BP	0.00274489	0.00912535	22	98	0.22449	6	OF00927-RA,OF01406-RA,OF01914-RA,OF02817-RA,OF07543-RA,OF09363-RA,OF10059-RA,OF12315-RA,OF13138-RA,OF14690-RA,OF16038-RA,OF17622-RA,OF17810-RA,OF17812-RA,OF18339-RA,OF20769-RA,OF21228-RA,OF22907-RA,OF23300-RA,OF26650-RA,OF28304-RA,OF29298-RA
GO:0009123	nucleoside monophosphate metabolic process	BP	7.5e-07	4.83e-06	25	82	0.304878	6	OF00927-RA,OF01406-RA,OF01914-RA,OF02817-RA,OF06334-RA,OF07543-RA,OF09363-RA,OF10059-RA,OF11213-RA,OF12315-RA,OF13138-RA,OF14690-RA,OF16038-RA,OF17294-RA,OF17622-RA,OF17810-RA,OF17812-RA,OF18339-RA,OF20769-RA,OF21228-RA,OF22907-RA,OF23300-RA,OF26650-RA,OF28304-RA,OF29298-RA
GO:0009124	nucleoside monophosphate biosynthetic process	BP	7.58e-09	5.62e-08	24	67	0.358209	6	OF00927-RA,OF01406-RA,OF01914-RA,OF02817-RA,OF06334-RA,OF07543-RA,OF09363-RA,OF10059-RA,OF11213-RA,OF12315-RA,OF13138-RA,OF14690-RA,OF16038-RA,OF17294-RA,OF17622-RA,OF17810-RA,OF17812-RA,OF18339-RA,OF20769-RA,OF21228-RA,OF22907-RA,OF23300-RA,OF28304-RA,OF29298-RA
GO:0009126	purine nucleoside monophosphate metabolic process	BP	1.98e-05	0.000102595	22	77	0.285714	7	OF00927-RA,OF01406-RA,OF01914-RA,OF02817-RA,OF07543-RA,OF09363-RA,OF10059-RA,OF12315-RA,OF13138-RA,OF14690-RA,OF16038-RA,OF17622-RA,OF17810-RA,OF17812-RA,OF18339-RA,OF20769-RA,OF21228-RA,OF22907-RA,OF23300-RA,OF26650-RA,OF28304-RA,OF29298-RA
GO:0009127	purine nucleoside monophosphate biosynthetic process	BP	3.96e-07	2.67e-06	21	62	0.33871	7	OF00927-RA,OF01406-RA,OF01914-RA,OF02817-RA,OF07543-RA,OF09363-RA,OF10059-RA,OF12315-RA,OF13138-RA,OF14690-RA,OF16038-RA,OF17622-RA,OF17810-RA,OF17812-RA,OF18339-RA,OF20769-RA,OF21228-RA,OF22907-RA,OF23300-RA,OF28304-RA,OF29298-RA
GO:0009141	nucleoside triphosphate metabolic process	BP	0.00115046	0.00438031	20	82	0.243902	6	OF00927-RA,OF01406-RA,OF02817-RA,OF07543-RA,OF10059-RA,OF12315-RA,OF13138-RA,OF14690-RA,OF16038-RA,OF17622-RA,OF17810-RA,OF17812-RA,OF18339-RA,OF20769-RA,OF21228-RA,OF22907-RA,OF23300-RA,OF26650-RA,OF28304-RA,OF29298-RA
GO:0009142	nucleoside triphosphate biosynthetic process	BP	8.31e-06	4.64e-05	19	60	0.316667	6	OF00927-RA,OF01406-RA,OF02817-RA,OF07543-RA,OF10059-RA,OF12315-RA,OF13138-RA,OF14690-RA,OF16038-RA,OF17622-RA,OF17810-RA,OF17812-RA,OF18339-RA,OF20769-RA,OF21228-RA,OF22907-RA,OF23300-RA,OF28304-RA,OF29298-RA
GO:0009144	purine nucleoside triphosphate metabolic process	BP	3.72e-05	0.000187003	20	69	0.289855	7	OF00927-RA,OF01406-RA,OF02817-RA,OF07543-RA,OF10059-RA,OF12315-RA,OF13138-RA,OF14690-RA,OF16038-RA,OF17622-RA,OF17810-RA,OF17812-RA,OF18339-RA,OF20769-RA,OF21228-RA,OF22907-RA,OF23300-RA,OF26650-RA,OF28304-RA,OF29298-RA
GO:0009145	purine nucleoside triphosphate biosynthetic process	BP	5.71e-07	3.7e-06	19	54	0.351852	7	OF00927-RA,OF01406-RA,OF02817-RA,OF07543-RA,OF10059-RA,OF12315-RA,OF13138-RA,OF14690-RA,OF16038-RA,OF17622-RA,OF17810-RA,OF17812-RA,OF18339-RA,OF20769-RA,OF21228-RA,OF22907-RA,OF23300-RA,OF28304-RA,OF29298-RA
GO:0009150	purine ribonucleotide metabolic process	BP	0.00159881	0.00588843	22	95	0.231579	7	OF00927-RA,OF01406-RA,OF01914-RA,OF02817-RA,OF07543-RA,OF09363-RA,OF10059-RA,OF12315-RA,OF13138-RA,OF14690-RA,OF16038-RA,OF17622-RA,OF17810-RA,OF17812-RA,OF18339-RA,OF20769-RA,OF21228-RA,OF22907-RA,OF23300-RA,OF26650-RA,OF28304-RA,OF29298-RA
GO:0009152	purine ribonucleotide biosynthetic process	BP	2.72e-05	0.00013925	21	73	0.287671	8	OF00927-RA,OF01406-RA,OF01914-RA,OF02817-RA,OF07543-RA,OF09363-RA,OF10059-RA,OF12315-RA,OF13138-RA,OF14690-RA,OF16038-RA,OF17622-RA,OF17810-RA,OF17812-RA,OF18339-RA,OF20769-RA,OF21228-RA,OF22907-RA,OF23300-RA,OF28304-RA,OF29298-RA
GO:0009156	ribonucleoside monophosphate biosynthetic process	BP	9.67e-07	6.16e-06	21	64	0.328125	7	OF00927-RA,OF01406-RA,OF01914-RA,OF02817-RA,OF07543-RA,OF09363-RA,OF10059-RA,OF12315-RA,OF13138-RA,OF14690-RA,OF16038-RA,OF17622-RA,OF17810-RA,OF17812-RA,OF18339-RA,OF20769-RA,OF21228-RA,OF22907-RA,OF23300-RA,OF28304-RA,OF29298-RA
GO:0009157	deoxyribonucleoside monophosphate biosynthetic process	BP	0.00176956	0.00623216	3	3	1	7	OF06334-RA,OF11213-RA,OF17294-RA
GO:0009161	ribonucleoside monophosphate metabolic process	BP	3.65e-05	0.000185095	22	79	0.278481	7	OF00927-RA,OF01406-RA,OF01914-RA,OF02817-RA,OF07543-RA,OF09363-RA,OF10059-RA,OF12315-RA,OF13138-RA,OF14690-RA,OF16038-RA,OF17622-RA,OF17810-RA,OF17812-RA,OF18339-RA,OF20769-RA,OF21228-RA,OF22907-RA,OF23300-RA,OF26650-RA,OF28304-RA,OF29298-RA
GO:0009162	deoxyribonucleoside monophosphate metabolic process	BP	0.00176956	0.00623216	3	3	1	7	OF06334-RA,OF11213-RA,OF17294-RA
GO:0009163	nucleoside biosynthetic process	BP	5.04e-05	0.000242583	21	75	0.28	6	OF00927-RA,OF01406-RA,OF01914-RA,OF02817-RA,OF07543-RA,OF09363-RA,OF10059-RA,OF12315-RA,OF13138-RA,OF14690-RA,OF16038-RA,OF17622-RA,OF17810-RA,OF17812-RA,OF18339-RA,OF20769-RA,OF21228-RA,OF22907-RA,OF23300-RA,OF28304-RA,OF29298-RA
GO:0009165	nucleotide biosynthetic process	BP	0.00516483	0.0164894	24	114	0.210526	6	OF00927-RA,OF01406-RA,OF01914-RA,OF02817-RA,OF06334-RA,OF07543-RA,OF09363-RA,OF10059-RA,OF11213-RA,OF12315-RA,OF13138-RA,OF14690-RA,OF16038-RA,OF17294-RA,OF17622-RA,OF17810-RA,OF17812-RA,OF18339-RA,OF20769-RA,OF21228-RA,OF22907-RA,OF23300-RA,OF28304-RA,OF29298-RA
GO:0009167	purine ribonucleoside monophosphate metabolic process	BP	1.98e-05	0.000102595	22	77	0.285714	8	OF00927-RA,OF01406-RA,OF01914-RA,OF02817-RA,OF07543-RA,OF09363-RA,OF10059-RA,OF12315-RA,OF13138-RA,OF14690-RA,OF16038-RA,OF17622-RA,OF17810-RA,OF17812-RA,OF18339-RA,OF20769-RA,OF21228-RA,OF22907-RA,OF23300-RA,OF26650-RA,OF28304-RA,OF29298-RA
GO:0009168	purine ribonucleoside monophosphate biosynthetic process	BP	3.96e-07	2.67e-06	21	62	0.33871	8	OF00927-RA,OF01406-RA,OF01914-RA,OF02817-RA,OF07543-RA,OF09363-RA,OF10059-RA,OF12315-RA,OF13138-RA,OF14690-RA,OF16038-RA,OF17622-RA,OF17810-RA,OF17812-RA,OF18339-RA,OF20769-RA,OF21228-RA,OF22907-RA,OF23300-RA,OF28304-RA,OF29298-RA
GO:0009176	pyrimidine deoxyribonucleoside monophosphate metabolic process	BP	0.00176956	0.00623216	3	3	1	8	OF06334-RA,OF11213-RA,OF17294-RA
GO:0009177	pyrimidine deoxyribonucleoside monophosphate biosynthetic process	BP	0.00176956	0.00623216	3	3	1	8	OF06334-RA,OF11213-RA,OF17294-RA
GO:0009199	ribonucleoside triphosphate metabolic process	BP	0.00021639	0.000941588	20	75	0.266667	7	OF00927-RA,OF01406-RA,OF02817-RA,OF07543-RA,OF10059-RA,OF12315-RA,OF13138-RA,OF14690-RA,OF16038-RA,OF17622-RA,OF17810-RA,OF17812-RA,OF18339-RA,OF20769-RA,OF21228-RA,OF22907-RA,OF23300-RA,OF26650-RA,OF28304-RA,OF29298-RA
GO:0009201	ribonucleoside triphosphate biosynthetic process	BP	8.31e-06	4.64e-05	19	60	0.316667	7	OF00927-RA,OF01406-RA,OF02817-RA,OF07543-RA,OF10059-RA,OF12315-RA,OF13138-RA,OF14690-RA,OF16038-RA,OF17622-RA,OF17810-RA,OF17812-RA,OF18339-RA,OF20769-RA,OF21228-RA,OF22907-RA,OF23300-RA,OF28304-RA,OF29298-RA
GO:0009205	purine ribonucleoside triphosphate metabolic process	BP	3.72e-05	0.000187003	20	69	0.289855	8	OF00927-RA,OF01406-RA,OF02817-RA,OF07543-RA,OF10059-RA,OF12315-RA,OF13138-RA,OF14690-RA,OF16038-RA,OF17622-RA,OF17810-RA,OF17812-RA,OF18339-RA,OF20769-RA,OF21228-RA,OF22907-RA,OF23300-RA,OF26650-RA,OF28304-RA,OF29298-RA
GO:0009206	purine ribonucleoside triphosphate biosynthetic process	BP	5.71e-07	3.7e-06	19	54	0.351852	8	OF00927-RA,OF01406-RA,OF02817-RA,OF07543-RA,OF10059-RA,OF12315-RA,OF13138-RA,OF14690-RA,OF16038-RA,OF17622-RA,OF17810-RA,OF17812-RA,OF18339-RA,OF20769-RA,OF21228-RA,OF22907-RA,OF23300-RA,OF28304-RA,OF29298-RA
GO:0009250	glucan biosynthetic process	BP	5.15e-15	6.59e-14	30	69	0.434783	6	OF00863-RA,OF02236-RA,OF02342-RA,OF02457-RA,OF02883-RA,OF03658-RA,OF04119-RA,OF04120-RA,OF04717-RA,OF06095-RA,OF07731-RA,OF08290-RA,OF10137-RA,OF10157-RA,OF10192-RA,OF13545-RA,OF14209-RA,OF14520-RA,OF17030-RA,OF17884-RA,OF20607-RA,OF21139-RA,OF22366-RA,OF24303-RA,OF24596-RA,OF25220-RA,OF28517-RA,OF28622-RA,OF29118-RA,OF30231-RA
GO:0009259	ribonucleotide metabolic process	BP	0.00617324	0.019166	22	103	0.213592	6	OF00927-RA,OF01406-RA,OF01914-RA,OF02817-RA,OF07543-RA,OF09363-RA,OF10059-RA,OF12315-RA,OF13138-RA,OF14690-RA,OF16038-RA,OF17622-RA,OF17810-RA,OF17812-RA,OF18339-RA,OF20769-RA,OF21228-RA,OF22907-RA,OF23300-RA,OF26650-RA,OF28304-RA,OF29298-RA
GO:0009260	ribonucleotide biosynthetic process	BP	0.000258562	0.00109962	21	81	0.259259	7	OF00927-RA,OF01406-RA,OF01914-RA,OF02817-RA,OF07543-RA,OF09363-RA,OF10059-RA,OF12315-RA,OF13138-RA,OF14690-RA,OF16038-RA,OF17622-RA,OF17810-RA,OF17812-RA,OF18339-RA,OF20769-RA,OF21228-RA,OF22907-RA,OF23300-RA,OF28304-RA,OF29298-RA
GO:0009312	oligosaccharide biosynthetic process	BP	0.00149261	0.00557011	10	29	0.344828	6	OF05592-RA,OF09610-RA,OF11763-RA,OF11764-RA,OF14530-RA,OF15938-RA,OF17556-RA,OF20352-RA,OF28897-RA,OF29378-RA
GO:0009690	cytokinin metabolic process	BP	6.47e-09	4.83e-08	10	11	0.909091	5	OF07682-RA,OF14251-RA,OF15704-RA,OF17275-RA,OF26658-RA,OF26659-RA,OF28475-RA,OF29735-RA,OF29737-RA,OF29738-RA
GO:0009719	response to endogenous stimulus	BP	0.00174167	0.00623216	26	119	0.218487	3	OF00824-RA,OF02051-RA,OF05415-RA,OF06032-RA,OF06907-RA,OF06982-RA,OF07010-RA,OF09472-RA,OF10229-RA,OF10274-RA,OF10690-RA,OF11457-RA,OF12727-RA,OF14456-RA,OF14921-RA,OF15861-RA,OF16206-RA,OF19660-RA,OF23487-RA,OF25030-RA,OF25453-RA,OF25959-RA,OF26782-RA,OF27508-RA,OF27565-RA,OF29619-RA
GO:0009725	response to hormone	BP	0.00174167	0.00623216	26	119	0.218487	4	OF00824-RA,OF02051-RA,OF05415-RA,OF06032-RA,OF06907-RA,OF06982-RA,OF07010-RA,OF09472-RA,OF10229-RA,OF10274-RA,OF10690-RA,OF11457-RA,OF12727-RA,OF14456-RA,OF14921-RA,OF15861-RA,OF16206-RA,OF19660-RA,OF23487-RA,OF25030-RA,OF25453-RA,OF25959-RA,OF26782-RA,OF27508-RA,OF27565-RA,OF29619-RA
GO:0009889	regulation of biosynthetic process	BP	8.73e-15	1.05e-13	54	1129	0.0478299	4	OF00388-RA,OF00403-RA,OF00824-RA,OF01042-RA,OF02051-RA,OF02381-RA,OF05247-RA,OF05415-RA,OF05709-RA,OF05824-RA,OF06032-RA,OF06907-RA,OF06982-RA,OF07010-RA,OF09472-RA,OF10229-RA,OF10274-RA,OF10690-RA,OF11457-RA,OF11602-RA,OF11669-RA,OF12164-RA,OF12727-RA,OF12858-RA,OF14456-RA,OF14919-RA,OF14920-RA,OF14921-RA,OF15861-RA,OF16206-RA,OF16929-RA,OF17500-RA,OF17501-RA,OF18370-RA,OF18509-RA,OF18790-RA,OF1…
GO:0009893	positive regulation of metabolic process	BP	0.00608378	0.0189404	2	91	0.021978	3	OF05824-RA,OF11602-RA
GO:0009991	response to extracellular stimulus	BP	0.0159206	0.0397838	6	18	0.333333	4	OF14837-RA,OF16133-RA,OF23515-RA,OF27569-RA,OF27570-RA,OF27571-RA
GO:0010467	gene expression	BP	2.53e-20	5.48e-19	108	1925	0.0561039	5	OF00388-RA,OF00403-RA,OF00441-RA,OF00471-RA,OF00707-RA,OF00717-RA,OF00824-RA,OF01042-RA,OF02051-RA,OF02381-RA,OF02672-RA,OF02737-RA,OF02738-RA,OF03660-RA,OF03675-RA,OF03783-RA,OF04437-RA,OF05247-RA,OF05249-RA,OF05415-RA,OF05517-RA,OF05585-RA,OF05709-RA,OF05710-RA,OF05824-RA,OF06032-RA,OF06715-RA,OF06773-RA,OF06880-RA,OF06907-RA,OF06982-RA,OF07010-RA,OF09472-RA,OF10229-RA,OF10274-RA,OF10309-RA,OF1…
GO:0010468	regulation of gene expression	BP	2.37e-15	3.26e-14	54	1149	0.0469974	5	OF00388-RA,OF00403-RA,OF00824-RA,OF01042-RA,OF02051-RA,OF02381-RA,OF05247-RA,OF05415-RA,OF05709-RA,OF05824-RA,OF06032-RA,OF06907-RA,OF06982-RA,OF07010-RA,OF09472-RA,OF10229-RA,OF10274-RA,OF10690-RA,OF11457-RA,OF11602-RA,OF11669-RA,OF12164-RA,OF12727-RA,OF12858-RA,OF14456-RA,OF14919-RA,OF14920-RA,OF14921-RA,OF15861-RA,OF16206-RA,OF16929-RA,OF17500-RA,OF17501-RA,OF18370-RA,OF18509-RA,OF18790-RA,OF1…
GO:0010556	regulation of macromolecule biosynthetic process	BP	9.94e-15	1.17e-13	54	1127	0.0479148	5	OF00388-RA,OF00403-RA,OF00824-RA,OF01042-RA,OF02051-RA,OF02381-RA,OF05247-RA,OF05415-RA,OF05709-RA,OF05824-RA,OF06032-RA,OF06907-RA,OF06982-RA,OF07010-RA,OF09472-RA,OF10229-RA,OF10274-RA,OF10690-RA,OF11457-RA,OF11602-RA,OF11669-RA,OF12164-RA,OF12727-RA,OF12858-RA,OF14456-RA,OF14919-RA,OF14920-RA,OF14921-RA,OF15861-RA,OF16206-RA,OF16929-RA,OF17500-RA,OF17501-RA,OF18370-RA,OF18509-RA,OF18790-RA,OF1…
GO:0010604	positive regulation of macromolecule metabolic process	BP	0.0101532	0.0294914	2	84	0.0238095	4	OF05824-RA,OF11602-RA
GO:0010817	regulation of hormone levels	BP	2.64e-06	1.63e-05	10	16	0.625	4	OF07682-RA,OF14251-RA,OF15704-RA,OF17275-RA,OF26658-RA,OF26659-RA,OF28475-RA,OF29735-RA,OF29737-RA,OF29738-RA
GO:0015672	monovalent inorganic cation transport	BP	1.15e-12	1.08e-11	48	155	0.309677	6	OF00447-RA,OF00448-RA,OF00883-RA,OF01344-RA,OF01406-RA,OF01977-RA,OF03233-RA,OF03996-RA,OF05164-RA,OF05593-RA,OF05594-RA,OF06063-RA,OF06064-RA,OF06585-RA,OF06971-RA,OF08042-RA,OF10271-RA,OF11036-RA,OF11759-RA,OF11762-RA,OF12315-RA,OF14558-RA,OF14559-RA,OF14690-RA,OF15953-RA,OF16038-RA,OF16765-RA,OF16800-RA,OF17793-RA,OF18339-RA,OF18519-RA,OF18604-RA,OF20769-RA,OF21080-RA,OF21157-RA,OF22004-RA,OF2…
GO:0015698	inorganic anion transport	BP	0.000473461	0.00194033	15	52	0.288462	6	OF00328-RA,OF03889-RA,OF08369-RA,OF11048-RA,OF12250-RA,OF12926-RA,OF13209-RA,OF16651-RA,OF20415-RA,OF20723-RA,OF20724-RA,OF22788-RA,OF23163-RA,OF23172-RA,OF29916-RA
GO:0015740	C4-dicarboxylate transport	BP	0.00557033	0.0174868	8	24	0.333333	7	OF14062-RA,OF14063-RA,OF15542-RA,OF20953-RA,OF27324-RA,OF27326-RA,OF27327-RA,OF27328-RA
GO:0015743	malate transport	BP	0.00557033	0.0174868	8	24	0.333333	8	OF14062-RA,OF14063-RA,OF15542-RA,OF20953-RA,OF27324-RA,OF27326-RA,OF27327-RA,OF27328-RA
GO:0015849	organic acid transport	BP	0.00360121	0.0117981	14	54	0.259259	4	OF14062-RA,OF14063-RA,OF14893-RA,OF14895-RA,OF15090-RA,OF15542-RA,OF16183-RA,OF16184-RA,OF20953-RA,OF21059-RA,OF27324-RA,OF27326-RA,OF27327-RA,OF27328-RA
GO:0015893	drug transport	BP	1.63e-18	2.92e-17	32	67	0.477612	4	OF00812-RA,OF01853-RA,OF03054-RA,OF03458-RA,OF03787-RA,OF04388-RA,OF04434-RA,OF04544-RA,OF04880-RA,OF08586-RA,OF09315-RA,OF10559-RA,OF12312-RA,OF12313-RA,OF14676-RA,OF14677-RA,OF14678-RA,OF16028-RA,OF18106-RA,OF18108-RA,OF18109-RA,OF18112-RA,OF18114-RA,OF19122-RA,OF20764-RA,OF20765-RA,OF20766-RA,OF23814-RA,OF24456-RA,OF24987-RA,OF25494-RA,OF29824-RA
GO:0016051	carbohydrate biosynthetic process	BP	1.95e-11	1.71e-10	40	125	0.32	5	OF00863-RA,OF02236-RA,OF02342-RA,OF02457-RA,OF02883-RA,OF03658-RA,OF04119-RA,OF04120-RA,OF04717-RA,OF05592-RA,OF06095-RA,OF07731-RA,OF08290-RA,OF09610-RA,OF10137-RA,OF10157-RA,OF10192-RA,OF11763-RA,OF11764-RA,OF13545-RA,OF14209-RA,OF14520-RA,OF14530-RA,OF15938-RA,OF17030-RA,OF17556-RA,OF17884-RA,OF20352-RA,OF20607-RA,OF21139-RA,OF22366-RA,OF24303-RA,OF24596-RA,OF25220-RA,OF28517-RA,OF28622-RA,OF2…
GO:0016053	organic acid biosynthetic process	BP	4.69e-06	2.7e-05	45	196	0.229592	5	OF00052-RA,OF00145-RA,OF00772-RA,OF01403-RA,OF02865-RA,OF02999-RA,OF03203-RA,OF03909-RA,OF04809-RA,OF05765-RA,OF06334-RA,OF06352-RA,OF06688-RA,OF07072-RA,OF07073-RA,OF07881-RA,OF09021-RA,OF09023-RA,OF09025-RA,OF11050-RA,OF11203-RA,OF11213-RA,OF12311-RA,OF12362-RA,OF12680-RA,OF13243-RA,OF13476-RA,OF13992-RA,OF14304-RA,OF15469-RA,OF15740-RA,OF17294-RA,OF17868-RA,OF19699-RA,OF20152-RA,OF20710-RA,OF2…
GO:0016070	RNA metabolic process	BP	2.08e-17	3.39e-16	88	1603	0.0548971	5	OF00388-RA,OF00403-RA,OF00441-RA,OF00707-RA,OF00717-RA,OF00824-RA,OF01042-RA,OF02051-RA,OF02316-RA,OF02381-RA,OF02672-RA,OF02737-RA,OF02738-RA,OF03260-RA,OF03783-RA,OF04437-RA,OF05247-RA,OF05415-RA,OF05517-RA,OF05585-RA,OF05709-RA,OF05824-RA,OF06032-RA,OF06715-RA,OF06907-RA,OF06982-RA,OF07010-RA,OF07277-RA,OF09472-RA,OF10229-RA,OF10261-RA,OF10274-RA,OF10690-RA,OF10958-RA,OF11457-RA,OF11602-RA,OF1…
GO:0016310	phosphorylation	BP	9.61e-111	3.25e-108	448	1482	0.302294	6	OF00275-RA,OF00508-RA,OF00510-RA,OF00512-RA,OF00515-RA,OF00743-RA,OF00753-RA,OF00769-RA,OF00814-RA,OF00815-RA,OF00846-RA,OF00847-RA,OF00901-RA,OF00929-RA,OF01128-RA,OF01200-RA,OF01272-RA,OF01286-RA,OF01384-RA,OF01413-RA,OF01435-RA,OF01554-RA,OF01590-RA,OF01603-RA,OF01783-RA,OF01906-RA,OF01948-RA,OF01978-RA,OF01999-RA,OF02170-RA,OF02171-RA,OF02428-RA,OF02530-RA,OF02652-RA,OF02667-RA,OF02739-RA,OF0…
GO:0016925	protein sumoylation	BP	0.00999779	0.0291904	4	8	0.5	9	OF23515-RA,OF27569-RA,OF27570-RA,OF27571-RA
GO:0018130	heterocycle biosynthetic process	BP	3.43e-13	3.39e-12	91	1476	0.0616531	5	OF00388-RA,OF00403-RA,OF00441-RA,OF00824-RA,OF00927-RA,OF01042-RA,OF01406-RA,OF01914-RA,OF02051-RA,OF02381-RA,OF02672-RA,OF02817-RA,OF03475-RA,OF04012-RA,OF05247-RA,OF05415-RA,OF05709-RA,OF05824-RA,OF06032-RA,OF06334-RA,OF06907-RA,OF06982-RA,OF07010-RA,OF07543-RA,OF09363-RA,OF09472-RA,OF10059-RA,OF10229-RA,OF10274-RA,OF10690-RA,OF11213-RA,OF11457-RA,OF11602-RA,OF11669-RA,OF12164-RA,OF12315-RA,OF1…
GO:0019219	regulation of nucleobase-containing compound metabolic process	BP	1.13e-14	1.3e-13	54	1125	0.048	5	OF00388-RA,OF00403-RA,OF00824-RA,OF01042-RA,OF02051-RA,OF02381-RA,OF05247-RA,OF05415-RA,OF05709-RA,OF05824-RA,OF06032-RA,OF06907-RA,OF06982-RA,OF07010-RA,OF09472-RA,OF10229-RA,OF10274-RA,OF10690-RA,OF11457-RA,OF11602-RA,OF11669-RA,OF12164-RA,OF12727-RA,OF12858-RA,OF14456-RA,OF14919-RA,OF14920-RA,OF14921-RA,OF15861-RA,OF16206-RA,OF16929-RA,OF17500-RA,OF17501-RA,OF18370-RA,OF18509-RA,OF18790-RA,OF1…
GO:0019222	regulation of metabolic process	BP	3.89e-16	5.77e-15	57	1211	0.0470685	3	OF00388-RA,OF00403-RA,OF00824-RA,OF01042-RA,OF02051-RA,OF02381-RA,OF05247-RA,OF05415-RA,OF05709-RA,OF05824-RA,OF06032-RA,OF06907-RA,OF06982-RA,OF07010-RA,OF09472-RA,OF10229-RA,OF10274-RA,OF10690-RA,OF11457-RA,OF11602-RA,OF11669-RA,OF12164-RA,OF12727-RA,OF12858-RA,OF14456-RA,OF14919-RA,OF14920-RA,OF14921-RA,OF15281-RA,OF15282-RA,OF15861-RA,OF16206-RA,OF16929-RA,OF17500-RA,OF17501-RA,OF18370-RA,OF1…
GO:0019438	aromatic compound biosynthetic process	BP	5.16e-13	5.01e-12	91	1469	0.0619469	5	OF00388-RA,OF00403-RA,OF00441-RA,OF00824-RA,OF00927-RA,OF01042-RA,OF01406-RA,OF01914-RA,OF02051-RA,OF02381-RA,OF02672-RA,OF02817-RA,OF03475-RA,OF04012-RA,OF05247-RA,OF05415-RA,OF05709-RA,OF05824-RA,OF06032-RA,OF06334-RA,OF06907-RA,OF06982-RA,OF07010-RA,OF07543-RA,OF09363-RA,OF09472-RA,OF10059-RA,OF10229-RA,OF10274-RA,OF10690-RA,OF11213-RA,OF11457-RA,OF11602-RA,OF11669-RA,OF12164-RA,OF12315-RA,OF1…
GO:0019538	protein metabolic process	BP	5.66e-48	1.99e-46	585	2906	0.201308	4	OF00246-RA,OF00247-RA,OF00275-RA,OF00471-RA,OF00508-RA,OF00510-RA,OF00512-RA,OF00515-RA,OF00743-RA,OF00753-RA,OF00769-RA,OF00777-RA,OF00814-RA,OF00815-RA,OF00846-RA,OF00847-RA,OF00901-RA,OF00929-RA,OF01091-RA,OF01128-RA,OF01200-RA,OF01272-RA,OF01286-RA,OF01383-RA,OF01384-RA,OF01402-RA,OF01413-RA,OF01435-RA,OF01554-RA,OF01590-RA,OF01603-RA,OF01783-RA,OF01864-RA,OF01906-RA,OF01948-RA,OF01978-RA,OF0…
GO:0019637	organophosphate metabolic process	BP	0.00199734	0.00690492	55	306	0.179739	4	OF00927-RA,OF01406-RA,OF01914-RA,OF01991-RA,OF02817-RA,OF02985-RA,OF04019-RA,OF04032-RA,OF04753-RA,OF04771-RA,OF05859-RA,OF06334-RA,OF06508-RA,OF07395-RA,OF07543-RA,OF07649-RA,OF09363-RA,OF09423-RA,OF10059-RA,OF11090-RA,OF11213-RA,OF12223-RA,OF12315-RA,OF12747-RA,OF13115-RA,OF13116-RA,OF13138-RA,OF13184-RA,OF13882-RA,OF14306-RA,OF14690-RA,OF15741-RA,OF16038-RA,OF17294-RA,OF17622-RA,OF17810-RA,OF1…
GO:0019693	ribose phosphate metabolic process	BP	0.000266445	0.00112466	28	120	0.233333	5	OF00927-RA,OF01406-RA,OF01914-RA,OF01991-RA,OF02817-RA,OF04753-RA,OF04771-RA,OF05859-RA,OF07543-RA,OF09363-RA,OF09423-RA,OF10059-RA,OF12315-RA,OF13138-RA,OF14690-RA,OF16038-RA,OF17622-RA,OF17810-RA,OF17812-RA,OF18339-RA,OF20769-RA,OF21228-RA,OF22907-RA,OF23300-RA,OF24617-RA,OF26650-RA,OF28304-RA,OF29298-RA
GO:0019752	carboxylic acid metabolic process	BP	0.00788801	0.0238973	69	421	0.163895	6	OF00052-RA,OF00145-RA,OF00772-RA,OF01403-RA,OF02338-RA,OF02865-RA,OF02933-RA,OF02999-RA,OF03203-RA,OF03783-RA,OF03858-RA,OF03909-RA,OF04437-RA,OF04809-RA,OF05585-RA,OF05765-RA,OF06103-RA,OF06334-RA,OF06352-RA,OF06688-RA,OF06715-RA,OF07072-RA,OF07073-RA,OF07780-RA,OF07881-RA,OF09021-RA,OF09023-RA,OF09025-RA,OF10958-RA,OF11050-RA,OF11203-RA,OF11213-RA,OF11265-RA,OF11403-RA,OF11770-RA,OF12309-RA,OF1…
GO:0022607	cellular component assembly	BP	0.000242332	0.00104639	5	176	0.0284091	4	OF04728-RA,OF16099-RA,OF17688-RA,OF17689-RA,OF24600-RA
GO:0022610	biological adhesion	BP	0.00643668	0.0197123	3	4	0.75	2	OF00246-RA,OF00247-RA,OF03281-RA
GO:0030001	metal ion transport	BP	0.00334217	0.0110135	40	212	0.188679	6	OF00447-RA,OF00448-RA,OF00883-RA,OF01344-RA,OF01977-RA,OF02145-RA,OF03233-RA,OF04418-RA,OF05164-RA,OF05593-RA,OF05594-RA,OF06063-RA,OF06064-RA,OF06585-RA,OF06971-RA,OF08042-RA,OF09532-RA,OF10271-RA,OF10580-RA,OF11036-RA,OF11759-RA,OF11762-RA,OF14558-RA,OF14559-RA,OF15953-RA,OF16765-RA,OF16800-RA,OF17793-RA,OF18604-RA,OF21080-RA,OF21157-RA,OF22157-RA,OF22192-RA,OF22414-RA,OF23819-RA,OF24865-RA,OF2…
GO:0030242	peroxisome degradation	BP	0.00176956	0.00623216	3	3	1	5	OF06459-RA,OF06460-RA,OF11117-RA
GO:0030243	cellulose metabolic process	BP	1.1e-20	2.42e-19	30	56	0.535714	8	OF00863-RA,OF02236-RA,OF02342-RA,OF02457-RA,OF02883-RA,OF03658-RA,OF04119-RA,OF04120-RA,OF04717-RA,OF06095-RA,OF07731-RA,OF08290-RA,OF10137-RA,OF10157-RA,OF10192-RA,OF13545-RA,OF14209-RA,OF14520-RA,OF17030-RA,OF17884-RA,OF20607-RA,OF21139-RA,OF22366-RA,OF24303-RA,OF24596-RA,OF25220-RA,OF28517-RA,OF28622-RA,OF29118-RA,OF30231-RA
GO:0030244	cellulose biosynthetic process	BP	1.1e-20	2.42e-19	30	56	0.535714	8	OF00863-RA,OF02236-RA,OF02342-RA,OF02457-RA,OF02883-RA,OF03658-RA,OF04119-RA,OF04120-RA,OF04717-RA,OF06095-RA,OF07731-RA,OF08290-RA,OF10137-RA,OF10157-RA,OF10192-RA,OF13545-RA,OF14209-RA,OF14520-RA,OF17030-RA,OF17884-RA,OF20607-RA,OF21139-RA,OF22366-RA,OF24303-RA,OF24596-RA,OF25220-RA,OF28517-RA,OF28622-RA,OF29118-RA,OF30231-RA
GO:0031123	RNA 3'-end processing	BP	0.00849032	0.0254078	6	16	0.375	7	OF00707-RA,OF02737-RA,OF02738-RA,OF17695-RA,OF23098-RA,OF25637-RA
GO:0031323	regulation of cellular metabolic process	BP	4.09e-15	5.42e-14	57	1175	0.0485106	4	OF00388-RA,OF00403-RA,OF00824-RA,OF01042-RA,OF02051-RA,OF02381-RA,OF05247-RA,OF05415-RA,OF05709-RA,OF05824-RA,OF06032-RA,OF06907-RA,OF06982-RA,OF07010-RA,OF09472-RA,OF10229-RA,OF10274-RA,OF10690-RA,OF11457-RA,OF11602-RA,OF11669-RA,OF12164-RA,OF12727-RA,OF12858-RA,OF14456-RA,OF14919-RA,OF14920-RA,OF14921-RA,OF15281-RA,OF15282-RA,OF15861-RA,OF16206-RA,OF16929-RA,OF17500-RA,OF17501-RA,OF18370-RA,OF1…
GO:0031325	positive regulation of cellular metabolic process	BP	0.00815156	0.0246192	2	87	0.0229885	4	OF05824-RA,OF11602-RA
GO:0031326	regulation of cellular biosynthetic process	BP	8.73e-15	1.05e-13	54	1129	0.0478299	5	OF00388-RA,OF00403-RA,OF00824-RA,OF01042-RA,OF02051-RA,OF02381-RA,OF05247-RA,OF05415-RA,OF05709-RA,OF05824-RA,OF06032-RA,OF06907-RA,OF06982-RA,OF07010-RA,OF09472-RA,OF10229-RA,OF10274-RA,OF10690-RA,OF11457-RA,OF11602-RA,OF11669-RA,OF12164-RA,OF12727-RA,OF12858-RA,OF14456-RA,OF14919-RA,OF14920-RA,OF14921-RA,OF15861-RA,OF16206-RA,OF16929-RA,OF17500-RA,OF17501-RA,OF18370-RA,OF18509-RA,OF18790-RA,OF1…
GO:0031668	cellular response to extracellular stimulus	BP	0.0159206	0.0397838	6	18	0.333333	4	OF14837-RA,OF16133-RA,OF23515-RA,OF27569-RA,OF27570-RA,OF27571-RA
GO:0032501	multicellular organismal process	BP	7.93e-05	0.000367734	5	192	0.0260417	2	OF01802-RA,OF09278-RA,OF12791-RA,OF23376-RA,OF23451-RA
GO:0032502	developmental process	BP	0.00536912	0.0170932	5	131	0.0381679	2	OF01802-RA,OF09278-RA,OF12791-RA,OF23376-RA,OF23451-RA
GO:0032774	RNA biosynthetic process	BP	2.76e-16	4.32e-15	61	1262	0.048336	6	OF00388-RA,OF00403-RA,OF00441-RA,OF00824-RA,OF01042-RA,OF02051-RA,OF02381-RA,OF02672-RA,OF05247-RA,OF05415-RA,OF05709-RA,OF05824-RA,OF06032-RA,OF06907-RA,OF06982-RA,OF07010-RA,OF09472-RA,OF10229-RA,OF10274-RA,OF10690-RA,OF11457-RA,OF11602-RA,OF11669-RA,OF12164-RA,OF12727-RA,OF12858-RA,OF13076-RA,OF13617-RA,OF14456-RA,OF14919-RA,OF14920-RA,OF14921-RA,OF15861-RA,OF16206-RA,OF16929-RA,OF17332-RA,OF1…
GO:0032787	monocarboxylic acid metabolic process	BP	4.75e-05	0.000233881	35	151	0.231788	7	OF00052-RA,OF00145-RA,OF01403-RA,OF02865-RA,OF02999-RA,OF03203-RA,OF03858-RA,OF03909-RA,OF06352-RA,OF07072-RA,OF07073-RA,OF07780-RA,OF07881-RA,OF09021-RA,OF09023-RA,OF09025-RA,OF11203-RA,OF11265-RA,OF12309-RA,OF12311-RA,OF12680-RA,OF13243-RA,OF13565-RA,OF13567-RA,OF17868-RA,OF19699-RA,OF20759-RA,OF22344-RA,OF22345-RA,OF22746-RA,OF23562-RA,OF27631-RA,OF27635-RA,OF29876-RA,OF29958-RA
GO:0032886	regulation of microtubule-based process	BP	0.0143801	0.037001	5	13	0.384615	4	OF01802-RA,OF09278-RA,OF12791-RA,OF23376-RA,OF23451-RA
GO:0032940	secretion by cell	BP	0.00198228	0.00687842	15	57	0.263158	4	OF00481-RA,OF07074-RA,OF10343-RA,OF12678-RA,OF15767-RA,OF19199-RA,OF21093-RA,OF23563-RA,OF26890-RA,OF26891-RA,OF26893-RA,OF27011-RA,OF27636-RA,OF27638-RA,OF27642-RA
GO:0033692	cellular polysaccharide biosynthetic process	BP	1.49e-10	1.23e-09	30	85	0.352941	5	OF00863-RA,OF02236-RA,OF02342-RA,OF02457-RA,OF02883-RA,OF03658-RA,OF04119-RA,OF04120-RA,OF04717-RA,OF06095-RA,OF07731-RA,OF08290-RA,OF10137-RA,OF10157-RA,OF10192-RA,OF13545-RA,OF14209-RA,OF14520-RA,OF17030-RA,OF17884-RA,OF20607-RA,OF21139-RA,OF22366-RA,OF24303-RA,OF24596-RA,OF25220-RA,OF28517-RA,OF28622-RA,OF29118-RA,OF30231-RA
GO:0034220	ion transmembrane transport	BP	1.1e-08	8.08e-08	38	133	0.285714	5	OF00447-RA,OF00448-RA,OF01406-RA,OF01977-RA,OF03233-RA,OF03889-RA,OF05164-RA,OF05593-RA,OF05594-RA,OF06063-RA,OF06064-RA,OF06585-RA,OF11036-RA,OF11759-RA,OF11762-RA,OF12926-RA,OF14558-RA,OF14559-RA,OF14690-RA,OF14893-RA,OF14895-RA,OF15090-RA,OF15953-RA,OF16038-RA,OF16183-RA,OF16184-RA,OF16800-RA,OF18339-RA,OF21059-RA,OF21080-RA,OF23163-RA,OF23172-RA,OF23819-RA,OF24865-RA,OF25079-RA,OF25548-RA,OF2…
GO:0034622	cellular macromolecular complex assembly	BP	0.00400786	0.0130923	3	110	0.0272727	6	OF16099-RA,OF17688-RA,OF17689-RA
GO:0034637	cellular carbohydrate biosynthetic process	BP	2.7e-14	2.9e-13	40	111	0.36036	4	OF00863-RA,OF02236-RA,OF02342-RA,OF02457-RA,OF02883-RA,OF03658-RA,OF04119-RA,OF04120-RA,OF04717-RA,OF05592-RA,OF06095-RA,OF07731-RA,OF08290-RA,OF09610-RA,OF10137-RA,OF10157-RA,OF10192-RA,OF11763-RA,OF11764-RA,OF13545-RA,OF14209-RA,OF14520-RA,OF14530-RA,OF15938-RA,OF17030-RA,OF17556-RA,OF17884-RA,OF20352-RA,OF20607-RA,OF21139-RA,OF22366-RA,OF24303-RA,OF24596-RA,OF25220-RA,OF28517-RA,OF28622-RA,OF2…
GO:0034641	cellular nitrogen compound metabolic process	BP	1.15e-17	1.99e-16	140	2163	0.0647249	4	OF00388-RA,OF00403-RA,OF00441-RA,OF00707-RA,OF00717-RA,OF00824-RA,OF00927-RA,OF01042-RA,OF01406-RA,OF01914-RA,OF01991-RA,OF02051-RA,OF02286-RA,OF02287-RA,OF02316-RA,OF02381-RA,OF02672-RA,OF02737-RA,OF02738-RA,OF02817-RA,OF03260-RA,OF03475-RA,OF03783-RA,OF04012-RA,OF04437-RA,OF04518-RA,OF04519-RA,OF04753-RA,OF04771-RA,OF05247-RA,OF05415-RA,OF05517-RA,OF05585-RA,OF05709-RA,OF05824-RA,OF05859-RA,OF0…
GO:0034645	cellular macromolecule biosynthetic process	BP	1.07e-12	1.02e-11	138	1940	0.071134	5	OF00388-RA,OF00403-RA,OF00441-RA,OF00471-RA,OF00824-RA,OF00863-RA,OF01042-RA,OF01402-RA,OF02051-RA,OF02136-RA,OF02236-RA,OF02342-RA,OF02381-RA,OF02457-RA,OF02672-RA,OF02883-RA,OF03658-RA,OF03660-RA,OF03675-RA,OF03783-RA,OF04119-RA,OF04120-RA,OF04437-RA,OF04717-RA,OF05247-RA,OF05249-RA,OF05384-RA,OF05415-RA,OF05585-RA,OF05709-RA,OF05710-RA,OF05824-RA,OF06032-RA,OF06095-RA,OF06715-RA,OF06773-RA,OF0…
GO:0034654	nucleobase-containing compound biosynthetic process	BP	1.78e-12	1.62e-11	85	1384	0.0614162	5	OF00388-RA,OF00403-RA,OF00441-RA,OF00824-RA,OF00927-RA,OF01042-RA,OF01406-RA,OF01914-RA,OF02051-RA,OF02381-RA,OF02672-RA,OF02817-RA,OF05247-RA,OF05415-RA,OF05709-RA,OF05824-RA,OF06032-RA,OF06334-RA,OF06907-RA,OF06982-RA,OF07010-RA,OF07543-RA,OF09363-RA,OF09472-RA,OF10059-RA,OF10229-RA,OF10274-RA,OF10690-RA,OF11213-RA,OF11457-RA,OF11602-RA,OF11669-RA,OF12164-RA,OF12315-RA,OF12727-RA,OF12858-RA,OF1…
GO:0034754	cellular hormone metabolic process	BP	6.47e-09	4.83e-08	10	11	0.909091	4	OF07682-RA,OF14251-RA,OF15704-RA,OF17275-RA,OF26658-RA,OF26659-RA,OF28475-RA,OF29735-RA,OF29737-RA,OF29738-RA
GO:0036092	phosphatidylinositol-3-phosphate biosynthetic process	BP	3.12e-06	1.87e-05	6	6	1	8	OF02985-RA,OF13115-RA,OF13116-RA,OF22936-RA,OF25952-RA,OF29595-RA
GO:0036211	protein modification process	BP	4.42e-83	4.98e-81	484	1872	0.258547	5	OF00275-RA,OF00508-RA,OF00510-RA,OF00512-RA,OF00515-RA,OF00743-RA,OF00753-RA,OF00769-RA,OF00777-RA,OF00814-RA,OF00815-RA,OF00846-RA,OF00847-RA,OF00901-RA,OF00929-RA,OF01091-RA,OF01128-RA,OF01200-RA,OF01272-RA,OF01286-RA,OF01384-RA,OF01402-RA,OF01413-RA,OF01435-RA,OF01554-RA,OF01590-RA,OF01603-RA,OF01783-RA,OF01906-RA,OF01948-RA,OF01978-RA,OF01999-RA,OF02136-RA,OF02170-RA,OF02171-RA,OF02428-RA,OF0…
GO:0042168	heme metabolic process	BP	0.0162886	0.0404345	4	9	0.444444	4	OF03475-RA,OF04012-RA,OF18081-RA,OF30087-RA
GO:0042221	response to chemical	BP	1.03e-09	8.04e-09	62	250	0.248	3	OF00812-RA,OF00824-RA,OF00996-RA,OF01853-RA,OF02051-RA,OF03054-RA,OF03458-RA,OF03787-RA,OF04388-RA,OF04434-RA,OF04544-RA,OF04880-RA,OF05415-RA,OF06032-RA,OF06907-RA,OF06982-RA,OF07010-RA,OF08586-RA,OF09315-RA,OF09472-RA,OF10229-RA,OF10274-RA,OF10559-RA,OF10690-RA,OF11457-RA,OF12312-RA,OF12313-RA,OF12727-RA,OF14456-RA,OF14676-RA,OF14677-RA,OF14678-RA,OF14837-RA,OF14921-RA,OF15861-RA,OF16028-RA,OF1…
GO:0042278	purine nucleoside metabolic process	BP	0.000470888	0.00193683	22	89	0.247191	6	OF00927-RA,OF01406-RA,OF01914-RA,OF02817-RA,OF07543-RA,OF09363-RA,OF10059-RA,OF12315-RA,OF13138-RA,OF14690-RA,OF16038-RA,OF17622-RA,OF17810-RA,OF17812-RA,OF18339-RA,OF20769-RA,OF21228-RA,OF22907-RA,OF23300-RA,OF26650-RA,OF28304-RA,OF29298-RA
GO:0042445	hormone metabolic process	BP	6.47e-09	4.83e-08	10	11	0.909091	3	OF07682-RA,OF14251-RA,OF15704-RA,OF17275-RA,OF26658-RA,OF26659-RA,OF28475-RA,OF29735-RA,OF29737-RA,OF29738-RA
GO:0042451	purine nucleoside biosynthetic process	BP	3.3e-06	1.96e-05	21	67	0.313433	7	OF00927-RA,OF01406-RA,OF01914-RA,OF02817-RA,OF07543-RA,OF09363-RA,OF10059-RA,OF12315-RA,OF13138-RA,OF14690-RA,OF16038-RA,OF17622-RA,OF17810-RA,OF17812-RA,OF18339-RA,OF20769-RA,OF21228-RA,OF22907-RA,OF23300-RA,OF28304-RA,OF29298-RA
GO:0042455	ribonucleoside biosynthetic process	BP	5.04e-05	0.000242583	21	75	0.28	7	OF00927-RA,OF01406-RA,OF01914-RA,OF02817-RA,OF07543-RA,OF09363-RA,OF10059-RA,OF12315-RA,OF13138-RA,OF14690-RA,OF16038-RA,OF17622-RA,OF17810-RA,OF17812-RA,OF18339-RA,OF20769-RA,OF21228-RA,OF22907-RA,OF23300-RA,OF28304-RA,OF29298-RA
GO:0042493	response to drug	BP	1.63e-18	2.92e-17	32	67	0.477612	4	OF00812-RA,OF01853-RA,OF03054-RA,OF03458-RA,OF03787-RA,OF04388-RA,OF04434-RA,OF04544-RA,OF04880-RA,OF08586-RA,OF09315-RA,OF10559-RA,OF12312-RA,OF12313-RA,OF14676-RA,OF14677-RA,OF14678-RA,OF16028-RA,OF18106-RA,OF18108-RA,OF18109-RA,OF18112-RA,OF18114-RA,OF19122-RA,OF20764-RA,OF20765-RA,OF20766-RA,OF23814-RA,OF24456-RA,OF24987-RA,OF25494-RA,OF29824-RA
GO:0043412	macromolecule modification	BP	2.56e-78	2.22e-76	486	1926	0.252336	5	OF00275-RA,OF00508-RA,OF00510-RA,OF00512-RA,OF00515-RA,OF00743-RA,OF00753-RA,OF00769-RA,OF00777-RA,OF00814-RA,OF00815-RA,OF00846-RA,OF00847-RA,OF00901-RA,OF00929-RA,OF01091-RA,OF01128-RA,OF01200-RA,OF01272-RA,OF01286-RA,OF01384-RA,OF01402-RA,OF01413-RA,OF01435-RA,OF01554-RA,OF01590-RA,OF01603-RA,OF01783-RA,OF01906-RA,OF01948-RA,OF01978-RA,OF01999-RA,OF02136-RA,OF02170-RA,OF02171-RA,OF02428-RA,OF0…
GO:0043436	oxoacid metabolic process	BP	0.01012	0.0294708	69	425	0.162353	5	OF00052-RA,OF00145-RA,OF00772-RA,OF01403-RA,OF02338-RA,OF02865-RA,OF02933-RA,OF02999-RA,OF03203-RA,OF03783-RA,OF03858-RA,OF03909-RA,OF04437-RA,OF04809-RA,OF05585-RA,OF05765-RA,OF06103-RA,OF06334-RA,OF06352-RA,OF06688-RA,OF06715-RA,OF07072-RA,OF07073-RA,OF07780-RA,OF07881-RA,OF09021-RA,OF09023-RA,OF09025-RA,OF10958-RA,OF11050-RA,OF11203-RA,OF11213-RA,OF11265-RA,OF11403-RA,OF11770-RA,OF12309-RA,OF1…
GO:0043631	RNA polyadenylation	BP	0.000837073	0.00339346	6	11	0.545455	8	OF00707-RA,OF02737-RA,OF02738-RA,OF17695-RA,OF23098-RA,OF25637-RA
GO:0043648	dicarboxylic acid metabolic process	BP	0.00263522	0.00878666	10	31	0.322581	7	OF02338-RA,OF05765-RA,OF06688-RA,OF11050-RA,OF12362-RA,OF14304-RA,OF15740-RA,OF16871-RA,OF20710-RA,OF20830-RA
GO:0043650	dicarboxylic acid biosynthetic process	BP	0.000965929	0.00372809	4	5	0.8	7	OF12362-RA,OF14304-RA,OF15740-RA,OF20830-RA
GO:0043933	macromolecular complex subunit organization	BP	0.000265227	0.00112372	11	249	0.0441767	4	OF02381-RA,OF04728-RA,OF13517-RA,OF16099-RA,OF16929-RA,OF17688-RA,OF17689-RA,OF18509-RA,OF21993-RA,OF22403-RA,OF24600-RA
GO:0044042	glucan metabolic process	BP	4.33e-10	3.46e-09	34	105	0.32381	6	OF00863-RA,OF02235-RA,OF02236-RA,OF02342-RA,OF02457-RA,OF02883-RA,OF03658-RA,OF04119-RA,OF04120-RA,OF04717-RA,OF05524-RA,OF06095-RA,OF07731-RA,OF08290-RA,OF09589-RA,OF10137-RA,OF10157-RA,OF10192-RA,OF11889-RA,OF13545-RA,OF14209-RA,OF14520-RA,OF17030-RA,OF17884-RA,OF20607-RA,OF21139-RA,OF22366-RA,OF24303-RA,OF24596-RA,OF25220-RA,OF28517-RA,OF28622-RA,OF29118-RA,OF30231-RA
GO:0044085	cellular component biogenesis	BP	1.53e-05	8.44e-05	7	242	0.0289256	3	OF04728-RA,OF16099-RA,OF17688-RA,OF17689-RA,OF17981-RA,OF24600-RA,OF25357-RA
GO:0044248	cellular catabolic process	BP	0.00220642	0.00755814	17	282	0.0602837	4	OF03858-RA,OF06290-RA,OF06459-RA,OF06460-RA,OF11117-RA,OF14686-RA,OF15281-RA,OF15282-RA,OF16033-RA,OF18463-RA,OF18465-RA,OF18467-RA,OF18468-RA,OF18471-RA,OF18576-RA,OF29066-RA,OF29876-RA
GO:0044249	cellular biosynthetic process	BP	2.16e-06	1.35e-05	226	2457	0.0919821	4	OF00052-RA,OF00145-RA,OF00388-RA,OF00403-RA,OF00441-RA,OF00471-RA,OF00772-RA,OF00824-RA,OF00863-RA,OF00927-RA,OF01042-RA,OF01402-RA,OF01403-RA,OF01406-RA,OF01914-RA,OF02051-RA,OF02136-RA,OF02236-RA,OF02342-RA,OF02381-RA,OF02457-RA,OF02672-RA,OF02817-RA,OF02865-RA,OF02883-RA,OF02985-RA,OF02999-RA,OF03203-RA,OF03475-RA,OF03658-RA,OF03660-RA,OF03675-RA,OF03783-RA,OF03909-RA,OF04012-RA,OF04119-RA,OF0…
GO:0044255	cellular lipid metabolic process	BP	5.54e-06	3.14e-05	56	262	0.21374	4	OF00052-RA,OF00145-RA,OF01403-RA,OF02865-RA,OF02985-RA,OF02999-RA,OF03203-RA,OF03858-RA,OF03909-RA,OF04019-RA,OF04032-RA,OF06352-RA,OF06508-RA,OF07072-RA,OF07073-RA,OF07395-RA,OF07649-RA,OF07881-RA,OF09021-RA,OF09023-RA,OF09025-RA,OF11090-RA,OF11203-RA,OF12223-RA,OF12311-RA,OF12680-RA,OF13115-RA,OF13116-RA,OF13184-RA,OF13243-RA,OF13565-RA,OF13567-RA,OF13882-RA,OF14306-RA,OF15741-RA,OF17868-RA,OF1…
GO:0044262	cellular carbohydrate metabolic process	BP	2.53e-06	1.56e-05	44	187	0.235294	4	OF00863-RA,OF02235-RA,OF02236-RA,OF02342-RA,OF02457-RA,OF02883-RA,OF03658-RA,OF04119-RA,OF04120-RA,OF04717-RA,OF05524-RA,OF05592-RA,OF06095-RA,OF07731-RA,OF08290-RA,OF09589-RA,OF09610-RA,OF10137-RA,OF10157-RA,OF10192-RA,OF11763-RA,OF11764-RA,OF11889-RA,OF13545-RA,OF14209-RA,OF14520-RA,OF14530-RA,OF15938-RA,OF17030-RA,OF17556-RA,OF17884-RA,OF20352-RA,OF20607-RA,OF21139-RA,OF22366-RA,OF24303-RA,OF2…
GO:0044264	cellular polysaccharide metabolic process	BP	1.32e-07	9.19e-07	34	121	0.280992	5	OF00863-RA,OF02235-RA,OF02236-RA,OF02342-RA,OF02457-RA,OF02883-RA,OF03658-RA,OF04119-RA,OF04120-RA,OF04717-RA,OF05524-RA,OF06095-RA,OF07731-RA,OF08290-RA,OF09589-RA,OF10137-RA,OF10157-RA,OF10192-RA,OF11889-RA,OF13545-RA,OF14209-RA,OF14520-RA,OF17030-RA,OF17884-RA,OF20607-RA,OF21139-RA,OF22366-RA,OF24303-RA,OF24596-RA,OF25220-RA,OF28517-RA,OF28622-RA,OF29118-RA,OF30231-RA
GO:0044265	cellular macromolecule catabolic process	BP	0.010546	0.0304549	5	121	0.0413223	5	OF06290-RA,OF15281-RA,OF15282-RA,OF18576-RA,OF29066-RA
GO:0044267	cellular protein metabolic process	BP	7.37e-51	2.68e-49	532	2520	0.211111	5	OF00275-RA,OF00471-RA,OF00508-RA,OF00510-RA,OF00512-RA,OF00515-RA,OF00743-RA,OF00753-RA,OF00769-RA,OF00777-RA,OF00814-RA,OF00815-RA,OF00846-RA,OF00847-RA,OF00901-RA,OF00929-RA,OF01091-RA,OF01128-RA,OF01200-RA,OF01272-RA,OF01286-RA,OF01384-RA,OF01402-RA,OF01413-RA,OF01435-RA,OF01554-RA,OF01590-RA,OF01603-RA,OF01783-RA,OF01906-RA,OF01948-RA,OF01978-RA,OF01999-RA,OF02136-RA,OF02170-RA,OF02171-RA,OF0…
GO:0044271	cellular nitrogen compound biosynthetic process	BP	1.04e-13	1.06e-12	89	1475	0.060339	5	OF00388-RA,OF00403-RA,OF00441-RA,OF00824-RA,OF00927-RA,OF01042-RA,OF01406-RA,OF01914-RA,OF02051-RA,OF02381-RA,OF02672-RA,OF02817-RA,OF03475-RA,OF04012-RA,OF05247-RA,OF05415-RA,OF05709-RA,OF05824-RA,OF06032-RA,OF06334-RA,OF06907-RA,OF06982-RA,OF07010-RA,OF07543-RA,OF09363-RA,OF09472-RA,OF10059-RA,OF10229-RA,OF10274-RA,OF10690-RA,OF11213-RA,OF11457-RA,OF11602-RA,OF11669-RA,OF12164-RA,OF12315-RA,OF1…
GO:0044283	small molecule biosynthetic process	BP	0.00150617	0.00558373	45	237	0.189873	5	OF00052-RA,OF00145-RA,OF00772-RA,OF01403-RA,OF02865-RA,OF02999-RA,OF03203-RA,OF03909-RA,OF04809-RA,OF05765-RA,OF06334-RA,OF06352-RA,OF06688-RA,OF07072-RA,OF07073-RA,OF07881-RA,OF09021-RA,OF09023-RA,OF09025-RA,OF11050-RA,OF11203-RA,OF11213-RA,OF12311-RA,OF12362-RA,OF12680-RA,OF13243-RA,OF13476-RA,OF13992-RA,OF14304-RA,OF15469-RA,OF15740-RA,OF17294-RA,OF17868-RA,OF19699-RA,OF20152-RA,OF20710-RA,OF2…
GO:0044710	single-organism metabolic process	BP	4.55e-06	2.64e-05	397	2689	0.147639	3	OF00012-RA,OF00052-RA,OF00107-RA,OF00109-RA,OF00145-RA,OF00273-RA,OF00772-RA,OF00825-RA,OF00837-RA,OF00863-RA,OF00926-RA,OF00927-RA,OF00934-RA,OF01383-RA,OF01402-RA,OF01403-RA,OF01406-RA,OF01758-RA,OF01914-RA,OF01991-RA,OF02107-RA,OF02136-RA,OF02236-RA,OF02286-RA,OF02287-RA,OF02338-RA,OF02342-RA,OF02457-RA,OF02512-RA,OF02513-RA,OF02544-RA,OF02817-RA,OF02865-RA,OF02883-RA,OF02933-RA,OF02973-RA,OF0…
GO:0044711	single-organism biosynthetic process	BP	1.1e-07	7.67e-07	120	634	0.189274	4	OF00052-RA,OF00145-RA,OF00772-RA,OF00863-RA,OF00927-RA,OF01403-RA,OF01406-RA,OF01914-RA,OF02236-RA,OF02342-RA,OF02457-RA,OF02817-RA,OF02865-RA,OF02883-RA,OF02985-RA,OF02999-RA,OF03203-RA,OF03475-RA,OF03658-RA,OF03909-RA,OF04012-RA,OF04119-RA,OF04120-RA,OF04717-RA,OF04809-RA,OF05592-RA,OF05765-RA,OF06095-RA,OF06334-RA,OF06352-RA,OF06688-RA,OF07072-RA,OF07073-RA,OF07160-RA,OF07543-RA,OF07731-RA,OF0…
GO:0044723	single-organism carbohydrate metabolic process	BP	4.2e-05	0.000208658	61	308	0.198052	4	OF00863-RA,OF01402-RA,OF02136-RA,OF02236-RA,OF02342-RA,OF02457-RA,OF02883-RA,OF03658-RA,OF04119-RA,OF04120-RA,OF04717-RA,OF05384-RA,OF05534-RA,OF05592-RA,OF06095-RA,OF07731-RA,OF07780-RA,OF08290-RA,OF08581-RA,OF09020-RA,OF09521-RA,OF09610-RA,OF10137-RA,OF10157-RA,OF10192-RA,OF11265-RA,OF11763-RA,OF11764-RA,OF12235-RA,OF12309-RA,OF13545-RA,OF14209-RA,OF14520-RA,OF14530-RA,OF14692-RA,OF15938-RA,OF1…
GO:0044763	single-organism cellular process	BP	5e-16	7.31e-15	517	3160	0.163608	3	OF00052-RA,OF00145-RA,OF00328-RA,OF00336-RA,OF00447-RA,OF00448-RA,OF00481-RA,OF00606-RA,OF00634-RA,OF00655-RA,OF00659-RA,OF00672-RA,OF00772-RA,OF00812-RA,OF00863-RA,OF00876-RA,OF00883-RA,OF00901-RA,OF00927-RA,OF01183-RA,OF01270-RA,OF01344-RA,OF01402-RA,OF01403-RA,OF01406-RA,OF01536-RA,OF01802-RA,OF01853-RA,OF01890-RA,OF01907-RA,OF01911-RA,OF01914-RA,OF01977-RA,OF01984-RA,OF01985-RA,OF01991-RA,OF0…
GO:0044765	single-organism transport	BP	5.56e-21	1.28e-19	245	1181	0.207451	3	OF00328-RA,OF00336-RA,OF00447-RA,OF00448-RA,OF00481-RA,OF00606-RA,OF00634-RA,OF00655-RA,OF00659-RA,OF00812-RA,OF00876-RA,OF00883-RA,OF01183-RA,OF01344-RA,OF01406-RA,OF01536-RA,OF01853-RA,OF01977-RA,OF01984-RA,OF01985-RA,OF02007-RA,OF02145-RA,OF02414-RA,OF02479-RA,OF02480-RA,OF02885-RA,OF03054-RA,OF03233-RA,OF03313-RA,OF03458-RA,OF03787-RA,OF03889-RA,OF03996-RA,OF04084-RA,OF04085-RA,OF04388-RA,OF0…
GO:0044767	single-organism developmental process	BP	0.0180019	0.0442009	5	113	0.0442478	3	OF01802-RA,OF09278-RA,OF12791-RA,OF23376-RA,OF23451-RA
GO:0045040	protein import into mitochondrial outer membrane	BP	0.000965929	0.00372809	4	5	0.8	5	OF04978-RA,OF05949-RA,OF11519-RA,OF24747-RA
GO:0046034	ATP metabolic process	BP	4.29e-06	2.51e-05	20	63	0.31746	8	OF00927-RA,OF01406-RA,OF02817-RA,OF07543-RA,OF10059-RA,OF12315-RA,OF13138-RA,OF14690-RA,OF16038-RA,OF17622-RA,OF17810-RA,OF17812-RA,OF18339-RA,OF20769-RA,OF21228-RA,OF22907-RA,OF23300-RA,OF26650-RA,OF28304-RA,OF29298-RA
GO:0046073	dTMP metabolic process	BP	0.00176956	0.00623216	3	3	1	8	OF06334-RA,OF11213-RA,OF17294-RA
GO:0046128	purine ribonucleoside metabolic process	BP	0.000470888	0.00193683	22	89	0.247191	7	OF00927-RA,OF01406-RA,OF01914-RA,OF02817-RA,OF07543-RA,OF09363-RA,OF10059-RA,OF12315-RA,OF13138-RA,OF14690-RA,OF16038-RA,OF17622-RA,OF17810-RA,OF17812-RA,OF18339-RA,OF20769-RA,OF21228-RA,OF22907-RA,OF23300-RA,OF26650-RA,OF28304-RA,OF29298-RA
GO:0046129	purine ribonucleoside biosynthetic process	BP	3.3e-06	1.96e-05	21	67	0.313433	8	OF00927-RA,OF01406-RA,OF01914-RA,OF02817-RA,OF07543-RA,OF09363-RA,OF10059-RA,OF12315-RA,OF13138-RA,OF14690-RA,OF16038-RA,OF17622-RA,OF17810-RA,OF17812-RA,OF18339-RA,OF20769-RA,OF21228-RA,OF22907-RA,OF23300-RA,OF28304-RA,OF29298-RA
GO:0046351	disaccharide biosynthetic process	BP	0.000258192	0.00109962	10	24	0.416667	5	OF05592-RA,OF09610-RA,OF11763-RA,OF11764-RA,OF14530-RA,OF15938-RA,OF17556-RA,OF20352-RA,OF28897-RA,OF29378-RA
GO:0046385	deoxyribose phosphate biosynthetic process	BP	0.0146428	0.037001	3	5	0.6	6	OF06334-RA,OF11213-RA,OF17294-RA
GO:0046390	ribose phosphate biosynthetic process	BP	0.000258562	0.00109962	21	81	0.259259	6	OF00927-RA,OF01406-RA,OF01914-RA,OF02817-RA,OF07543-RA,OF09363-RA,OF10059-RA,OF12315-RA,OF13138-RA,OF14690-RA,OF16038-RA,OF17622-RA,OF17810-RA,OF17812-RA,OF18339-RA,OF20769-RA,OF21228-RA,OF22907-RA,OF23300-RA,OF28304-RA,OF29298-RA
GO:0046394	carboxylic acid biosynthetic process	BP	4.69e-06	2.7e-05	45	196	0.229592	6	OF00052-RA,OF00145-RA,OF00772-RA,OF01403-RA,OF02865-RA,OF02999-RA,OF03203-RA,OF03909-RA,OF04809-RA,OF05765-RA,OF06334-RA,OF06352-RA,OF06688-RA,OF07072-RA,OF07073-RA,OF07881-RA,OF09021-RA,OF09023-RA,OF09025-RA,OF11050-RA,OF11203-RA,OF11213-RA,OF12311-RA,OF12362-RA,OF12680-RA,OF13243-RA,OF13476-RA,OF13992-RA,OF14304-RA,OF15469-RA,OF15740-RA,OF17294-RA,OF17868-RA,OF19699-RA,OF20152-RA,OF20710-RA,OF2…
GO:0046483	heterocycle metabolic process	BP	7.96e-15	9.85e-14	150	2151	0.069735	4	OF00388-RA,OF00403-RA,OF00441-RA,OF00707-RA,OF00717-RA,OF00824-RA,OF00927-RA,OF01042-RA,OF01406-RA,OF01914-RA,OF01991-RA,OF02051-RA,OF02286-RA,OF02287-RA,OF02316-RA,OF02381-RA,OF02672-RA,OF02737-RA,OF02738-RA,OF02817-RA,OF03260-RA,OF03475-RA,OF03783-RA,OF04012-RA,OF04437-RA,OF04518-RA,OF04519-RA,OF04753-RA,OF04771-RA,OF05247-RA,OF05415-RA,OF05517-RA,OF05585-RA,OF05709-RA,OF05824-RA,OF05859-RA,OF0…
GO:0046486	glycerolipid metabolic process	BP	0.000143681	0.000642575	22	84	0.261905	5	OF02985-RA,OF04019-RA,OF04032-RA,OF06508-RA,OF07395-RA,OF07649-RA,OF11090-RA,OF12223-RA,OF13115-RA,OF13116-RA,OF13184-RA,OF13882-RA,OF14306-RA,OF15741-RA,OF20673-RA,OF22830-RA,OF22936-RA,OF25952-RA,OF28427-RA,OF29595-RA,OF30099-RA,OF30112-RA
GO:0046488	phosphatidylinositol metabolic process	BP	3.64e-06	2.15e-05	22	72	0.305556	7	OF02985-RA,OF04019-RA,OF04032-RA,OF06508-RA,OF07395-RA,OF07649-RA,OF11090-RA,OF12223-RA,OF13115-RA,OF13116-RA,OF13184-RA,OF13882-RA,OF14306-RA,OF15741-RA,OF20673-RA,OF22830-RA,OF22936-RA,OF25952-RA,OF28427-RA,OF29595-RA,OF30099-RA,OF30112-RA
GO:0046903	secretion	BP	0.00198228	0.00687842	15	57	0.263158	4	OF00481-RA,OF07074-RA,OF10343-RA,OF12678-RA,OF15767-RA,OF19199-RA,OF21093-RA,OF23563-RA,OF26890-RA,OF26891-RA,OF26893-RA,OF27011-RA,OF27636-RA,OF27638-RA,OF27642-RA
GO:0046942	carboxylic acid transport	BP	0.00360121	0.0117981	14	54	0.259259	5	OF14062-RA,OF14063-RA,OF14893-RA,OF14895-RA,OF15090-RA,OF15542-RA,OF16183-RA,OF16184-RA,OF20953-RA,OF21059-RA,OF27324-RA,OF27326-RA,OF27327-RA,OF27328-RA
GO:0048518	positive regulation of biological process	BP	0.00849933	0.0254078	4	112	0.0357143	2	OF05824-RA,OF11602-RA,OF14919-RA,OF14920-RA
GO:0048522	positive regulation of cellular process	BP	0.0194167	0.0474678	4	100	0.04	3	OF05824-RA,OF11602-RA,OF14919-RA,OF14920-RA
GO:0050789	regulation of biological process	BP	9.82e-17	1.58e-15	115	1867	0.0615961	2	OF00388-RA,OF00403-RA,OF00824-RA,OF00901-RA,OF01042-RA,OF01802-RA,OF02051-RA,OF02381-RA,OF02667-RA,OF03699-RA,OF03949-RA,OF04177-RA,OF04297-RA,OF04377-RA,OF04379-RA,OF05247-RA,OF05415-RA,OF05444-RA,OF05709-RA,OF05824-RA,OF05969-RA,OF05998-RA,OF06032-RA,OF06564-RA,OF06907-RA,OF06982-RA,OF07010-RA,OF07284-RA,OF07883-RA,OF08511-RA,OF09278-RA,OF09472-RA,OF09716-RA,OF10119-RA,OF10229-RA,OF10274-RA,OF1…
GO:0050794	regulation of cellular process	BP	7.84e-15	9.82e-14	115	1793	0.0641383	3	OF00388-RA,OF00403-RA,OF00824-RA,OF00901-RA,OF01042-RA,OF01802-RA,OF02051-RA,OF02381-RA,OF02667-RA,OF03699-RA,OF03949-RA,OF04177-RA,OF04297-RA,OF04377-RA,OF04379-RA,OF05247-RA,OF05415-RA,OF05444-RA,OF05709-RA,OF05824-RA,OF05969-RA,OF05998-RA,OF06032-RA,OF06564-RA,OF06907-RA,OF06982-RA,OF07010-RA,OF07284-RA,OF07883-RA,OF08511-RA,OF09278-RA,OF09472-RA,OF09716-RA,OF10119-RA,OF10229-RA,OF10274-RA,OF1…
GO:0050801	ion homeostasis	BP	0.00568895	0.0178096	9	29	0.310345	6	OF01344-RA,OF08042-RA,OF14127-RA,OF15606-RA,OF16765-RA,OF18604-RA,OF22157-RA,OF22192-RA,OF22414-RA
GO:0051156	glucose 6-phosphate metabolic process	BP	0.0117992	0.0333275	6	17	0.352941	5	OF01991-RA,OF04753-RA,OF04771-RA,OF05859-RA,OF09423-RA,OF24617-RA
GO:0051171	regulation of nitrogen compound metabolic process	BP	1.13e-14	1.3e-13	54	1125	0.048	4	OF00388-RA,OF00403-RA,OF00824-RA,OF01042-RA,OF02051-RA,OF02381-RA,OF05247-RA,OF05415-RA,OF05709-RA,OF05824-RA,OF06032-RA,OF06907-RA,OF06982-RA,OF07010-RA,OF09472-RA,OF10229-RA,OF10274-RA,OF10690-RA,OF11457-RA,OF11602-RA,OF11669-RA,OF12164-RA,OF12727-RA,OF12858-RA,OF14456-RA,OF14919-RA,OF14920-RA,OF14921-RA,OF15861-RA,OF16206-RA,OF16929-RA,OF17500-RA,OF17501-RA,OF18370-RA,OF18509-RA,OF18790-RA,OF1…
GO:0051179	localization	BP	8.38e-14	8.58e-13	290	1622	0.178792	2	OF00328-RA,OF00336-RA,OF00447-RA,OF00448-RA,OF00481-RA,OF00519-RA,OF00606-RA,OF00634-RA,OF00655-RA,OF00659-RA,OF00812-RA,OF00876-RA,OF00883-RA,OF01183-RA,OF01344-RA,OF01406-RA,OF01536-RA,OF01853-RA,OF01919-RA,OF01977-RA,OF01984-RA,OF01985-RA,OF02007-RA,OF02145-RA,OF02414-RA,OF02479-RA,OF02480-RA,OF02638-RA,OF02885-RA,OF02978-RA,OF02979-RA,OF03054-RA,OF03113-RA,OF03233-RA,OF03310-RA,OF03313-RA,OF0…
GO:0051234	establishment of localization	BP	6.4e-14	6.68e-13	290	1619	0.179123	3	OF00328-RA,OF00336-RA,OF00447-RA,OF00448-RA,OF00481-RA,OF00519-RA,OF00606-RA,OF00634-RA,OF00655-RA,OF00659-RA,OF00812-RA,OF00876-RA,OF00883-RA,OF01183-RA,OF01344-RA,OF01406-RA,OF01536-RA,OF01853-RA,OF01919-RA,OF01977-RA,OF01984-RA,OF01985-RA,OF02007-RA,OF02145-RA,OF02414-RA,OF02479-RA,OF02480-RA,OF02638-RA,OF02885-RA,OF02978-RA,OF02979-RA,OF03054-RA,OF03113-RA,OF03233-RA,OF03310-RA,OF03313-RA,OF0…
GO:0051252	regulation of RNA metabolic process	BP	1.67e-14	1.9e-13	54	1119	0.0482574	5	OF00388-RA,OF00403-RA,OF00824-RA,OF01042-RA,OF02051-RA,OF02381-RA,OF05247-RA,OF05415-RA,OF05709-RA,OF05824-RA,OF06032-RA,OF06907-RA,OF06982-RA,OF07010-RA,OF09472-RA,OF10229-RA,OF10274-RA,OF10690-RA,OF11457-RA,OF11602-RA,OF11669-RA,OF12164-RA,OF12727-RA,OF12858-RA,OF14456-RA,OF14919-RA,OF14920-RA,OF14921-RA,OF15861-RA,OF16206-RA,OF16929-RA,OF17500-RA,OF17501-RA,OF18370-RA,OF18509-RA,OF18790-RA,OF1…
GO:0051273	beta-glucan metabolic process	BP	5.15e-15	6.59e-14	30	69	0.434783	7	OF00863-RA,OF02236-RA,OF02342-RA,OF02457-RA,OF02883-RA,OF03658-RA,OF04119-RA,OF04120-RA,OF04717-RA,OF06095-RA,OF07731-RA,OF08290-RA,OF10137-RA,OF10157-RA,OF10192-RA,OF13545-RA,OF14209-RA,OF14520-RA,OF17030-RA,OF17884-RA,OF20607-RA,OF21139-RA,OF22366-RA,OF24303-RA,OF24596-RA,OF25220-RA,OF28517-RA,OF28622-RA,OF29118-RA,OF30231-RA
GO:0051274	beta-glucan biosynthetic process	BP	5.15e-15	6.59e-14	30	69	0.434783	7	OF00863-RA,OF02236-RA,OF02342-RA,OF02457-RA,OF02883-RA,OF03658-RA,OF04119-RA,OF04120-RA,OF04717-RA,OF06095-RA,OF07731-RA,OF08290-RA,OF10137-RA,OF10157-RA,OF10192-RA,OF13545-RA,OF14209-RA,OF14520-RA,OF17030-RA,OF17884-RA,OF20607-RA,OF21139-RA,OF22366-RA,OF24303-RA,OF24596-RA,OF25220-RA,OF28517-RA,OF28622-RA,OF29118-RA,OF30231-RA
GO:0055065	metal ion homeostasis	BP	0.0123467	0.0347867	7	22	0.318182	8	OF01344-RA,OF08042-RA,OF14127-RA,OF15606-RA,OF16765-RA,OF22192-RA,OF22414-RA
GO:0055067	monovalent inorganic cation homeostasis	BP	1.08e-05	6.02e-05	7	9	0.777778	8	OF01344-RA,OF08042-RA,OF16765-RA,OF18604-RA,OF22157-RA,OF22192-RA,OF22414-RA
GO:0055080	cation homeostasis	BP	0.00181564	0.00635474	9	25	0.36	7	OF01344-RA,OF08042-RA,OF14127-RA,OF15606-RA,OF16765-RA,OF18604-RA,OF22157-RA,OF22192-RA,OF22414-RA
GO:0055085	transmembrane transport	BP	4.26e-38	1.41e-36	202	740	0.272973	4	OF00328-RA,OF00336-RA,OF00447-RA,OF00448-RA,OF00606-RA,OF00655-RA,OF00659-RA,OF00812-RA,OF00883-RA,OF01183-RA,OF01344-RA,OF01406-RA,OF01536-RA,OF01853-RA,OF01977-RA,OF01984-RA,OF01985-RA,OF02007-RA,OF02479-RA,OF02480-RA,OF02885-RA,OF03054-RA,OF03233-RA,OF03313-RA,OF03458-RA,OF03787-RA,OF03889-RA,OF04084-RA,OF04085-RA,OF04388-RA,OF04418-RA,OF04434-RA,OF04544-RA,OF04644-RA,OF04880-RA,OF04978-RA,OF0…
GO:0060255	regulation of macromolecule metabolic process	BP	8.86e-16	1.23e-14	56	1187	0.0471778	4	OF00388-RA,OF00403-RA,OF00824-RA,OF01042-RA,OF02051-RA,OF02381-RA,OF05247-RA,OF05415-RA,OF05709-RA,OF05824-RA,OF06032-RA,OF06907-RA,OF06982-RA,OF07010-RA,OF09472-RA,OF10229-RA,OF10274-RA,OF10690-RA,OF11457-RA,OF11602-RA,OF11669-RA,OF12164-RA,OF12727-RA,OF12858-RA,OF14456-RA,OF14919-RA,OF14920-RA,OF14921-RA,OF15281-RA,OF15282-RA,OF15861-RA,OF16206-RA,OF16929-RA,OF17500-RA,OF17501-RA,OF18370-RA,OF1…
GO:0065003	macromolecular complex assembly	BP	0.00409139	0.0132882	5	135	0.037037	5	OF04728-RA,OF16099-RA,OF17688-RA,OF17689-RA,OF24600-RA
GO:0065007	biological regulation	BP	2.73e-13	2.72e-12	134	1925	0.0696104	2	OF00388-RA,OF00403-RA,OF00824-RA,OF00901-RA,OF01042-RA,OF01344-RA,OF01802-RA,OF02051-RA,OF02381-RA,OF02667-RA,OF03699-RA,OF03949-RA,OF04177-RA,OF04297-RA,OF04377-RA,OF04379-RA,OF05247-RA,OF05415-RA,OF05444-RA,OF05709-RA,OF05824-RA,OF05969-RA,OF05998-RA,OF06032-RA,OF06564-RA,OF06907-RA,OF06982-RA,OF07010-RA,OF07284-RA,OF07682-RA,OF07883-RA,OF08042-RA,OF08511-RA,OF09278-RA,OF09472-RA,OF09716-RA,OF1…
GO:0070271	protein complex biogenesis	BP	0.0158063	0.0397838	4	103	0.038835	4	OF04728-RA,OF17688-RA,OF17689-RA,OF24600-RA
GO:0071496	cellular response to external stimulus	BP	0.0159206	0.0397838	6	18	0.333333	4	OF14837-RA,OF16133-RA,OF23515-RA,OF27569-RA,OF27570-RA,OF27571-RA
GO:0071804	cellular potassium ion transport	BP	6.24e-16	8.91e-15	23	30	0.766667	4	OF00447-RA,OF00448-RA,OF01977-RA,OF03233-RA,OF05164-RA,OF05593-RA,OF05594-RA,OF06063-RA,OF06064-RA,OF06585-RA,OF11036-RA,OF11759-RA,OF11762-RA,OF14558-RA,OF14559-RA,OF15953-RA,OF16800-RA,OF21080-RA,OF23819-RA,OF24865-RA,OF25079-RA,OF25548-RA,OF27874-RA
GO:0071805	potassium ion transmembrane transport	BP	6.24e-16	8.91e-15	23	30	0.766667	5	OF00447-RA,OF00448-RA,OF01977-RA,OF03233-RA,OF05164-RA,OF05593-RA,OF05594-RA,OF06063-RA,OF06064-RA,OF06585-RA,OF11036-RA,OF11759-RA,OF11762-RA,OF14558-RA,OF14559-RA,OF15953-RA,OF16800-RA,OF21080-RA,OF23819-RA,OF24865-RA,OF25079-RA,OF25548-RA,OF27874-RA
GO:0071822	protein complex subunit organization	BP	0.000419965	0.0017465	4	155	0.0258065	5	OF04728-RA,OF17688-RA,OF17689-RA,OF24600-RA
GO:0071840	cellular component organization or biogenesis	BP	0.011226	0.0319487	52	598	0.0869565	2	OF00634-RA,OF00827-RA,OF00876-RA,OF02332-RA,OF02381-RA,OF02561-RA,OF02985-RA,OF04728-RA,OF04978-RA,OF05949-RA,OF06459-RA,OF06460-RA,OF07292-RA,OF07395-RA,OF10992-RA,OF11117-RA,OF11519-RA,OF13115-RA,OF13116-RA,OF13130-RA,OF13517-RA,OF15281-RA,OF15282-RA,OF16099-RA,OF16854-RA,OF16855-RA,OF16856-RA,OF16929-RA,OF17178-RA,OF17688-RA,OF17689-RA,OF17787-RA,OF17788-RA,OF17981-RA,OF18509-RA,OF19758-RA,OF2…
GO:0072330	monocarboxylic acid biosynthetic process	BP	5.61e-09	4.3e-08	26	75	0.346667	7	OF00052-RA,OF00145-RA,OF01403-RA,OF02865-RA,OF02999-RA,OF03203-RA,OF03909-RA,OF06352-RA,OF07072-RA,OF07073-RA,OF07881-RA,OF09021-RA,OF09023-RA,OF09025-RA,OF11203-RA,OF12311-RA,OF12680-RA,OF13243-RA,OF17868-RA,OF19699-RA,OF20759-RA,OF22746-RA,OF23562-RA,OF27631-RA,OF27635-RA,OF29958-RA
GO:0072348	sulfur compound transport	BP	4.01e-11	3.37e-10	15	19	0.789474	4	OF00328-RA,OF03889-RA,OF08369-RA,OF11048-RA,OF12250-RA,OF12926-RA,OF13209-RA,OF16651-RA,OF20415-RA,OF20723-RA,OF20724-RA,OF22788-RA,OF23163-RA,OF23172-RA,OF29916-RA
GO:0072521	purine-containing compound metabolic process	BP	0.00717044	0.0218999	22	104	0.211538	5	OF00927-RA,OF01406-RA,OF01914-RA,OF02817-RA,OF07543-RA,OF09363-RA,OF10059-RA,OF12315-RA,OF13138-RA,OF14690-RA,OF16038-RA,OF17622-RA,OF17810-RA,OF17812-RA,OF18339-RA,OF20769-RA,OF21228-RA,OF22907-RA,OF23300-RA,OF26650-RA,OF28304-RA,OF29298-RA
GO:0072522	purine-containing compound biosynthetic process	BP	0.000330278	0.00138373	21	82	0.256098	6	OF00927-RA,OF01406-RA,OF01914-RA,OF02817-RA,OF07543-RA,OF09363-RA,OF10059-RA,OF12315-RA,OF13138-RA,OF14690-RA,OF16038-RA,OF17622-RA,OF17810-RA,OF17812-RA,OF18339-RA,OF20769-RA,OF21228-RA,OF22907-RA,OF23300-RA,OF28304-RA,OF29298-RA
GO:0080090	regulation of primary metabolic process	BP	2.69e-15	3.62e-14	56	1170	0.0478632	4	OF00388-RA,OF00403-RA,OF00824-RA,OF01042-RA,OF02051-RA,OF02381-RA,OF05247-RA,OF05415-RA,OF05709-RA,OF05824-RA,OF06032-RA,OF06907-RA,OF06982-RA,OF07010-RA,OF09472-RA,OF10229-RA,OF10274-RA,OF10690-RA,OF11457-RA,OF11602-RA,OF11669-RA,OF12164-RA,OF12727-RA,OF12858-RA,OF14456-RA,OF14919-RA,OF14920-RA,OF14921-RA,OF15281-RA,OF15282-RA,OF15861-RA,OF16206-RA,OF16929-RA,OF17500-RA,OF17501-RA,OF18370-RA,OF1…
GO:0090151	establishment of protein localization to mitochondrial membrane	BP	0.000965929	0.00372809	4	5	0.8	4	OF04978-RA,OF05949-RA,OF11519-RA,OF24747-RA
GO:0090304	nucleic acid metabolic process	BP	4.96e-19	9.64e-18	101	1803	0.0560177	5	OF00388-RA,OF00403-RA,OF00441-RA,OF00707-RA,OF00717-RA,OF00824-RA,OF01042-RA,OF02051-RA,OF02286-RA,OF02287-RA,OF02316-RA,OF02381-RA,OF02672-RA,OF02737-RA,OF02738-RA,OF03260-RA,OF03783-RA,OF04437-RA,OF04518-RA,OF04519-RA,OF05247-RA,OF05415-RA,OF05517-RA,OF05585-RA,OF05709-RA,OF05824-RA,OF06032-RA,OF06715-RA,OF06907-RA,OF06982-RA,OF07010-RA,OF07277-RA,OF09472-RA,OF10229-RA,OF10261-RA,OF10274-RA,OF1…
GO:0097659	nucleic acid-templated transcription	BP	3.14e-16	4.79e-15	61	1260	0.0484127	7	OF00388-RA,OF00403-RA,OF00441-RA,OF00824-RA,OF01042-RA,OF02051-RA,OF02381-RA,OF02672-RA,OF05247-RA,OF05415-RA,OF05709-RA,OF05824-RA,OF06032-RA,OF06907-RA,OF06982-RA,OF07010-RA,OF09472-RA,OF10229-RA,OF10274-RA,OF10690-RA,OF11457-RA,OF11602-RA,OF11669-RA,OF12164-RA,OF12727-RA,OF12858-RA,OF13076-RA,OF13617-RA,OF14456-RA,OF14919-RA,OF14920-RA,OF14921-RA,OF15861-RA,OF16206-RA,OF16929-RA,OF17332-RA,OF1…
GO:0098655	cation transmembrane transport	BP	5.41e-06	3.08e-05	27	98	0.27551	6	OF00447-RA,OF00448-RA,OF01406-RA,OF01977-RA,OF03233-RA,OF05164-RA,OF05593-RA,OF05594-RA,OF06063-RA,OF06064-RA,OF06585-RA,OF11036-RA,OF11759-RA,OF11762-RA,OF14558-RA,OF14559-RA,OF14690-RA,OF15953-RA,OF16038-RA,OF16800-RA,OF18339-RA,OF21080-RA,OF23819-RA,OF24865-RA,OF25079-RA,OF25548-RA,OF27874-RA
GO:0098656	anion transmembrane transport	BP	0.000900957	0.00358791	11	32	0.34375	6	OF03889-RA,OF12926-RA,OF14893-RA,OF14895-RA,OF15090-RA,OF16183-RA,OF16184-RA,OF21059-RA,OF23163-RA,OF23172-RA,OF29916-RA
GO:0098660	inorganic ion transmembrane transport	BP	1.69e-08	1.23e-07	32	105	0.304762	5	OF00447-RA,OF00448-RA,OF01406-RA,OF01977-RA,OF03233-RA,OF03889-RA,OF05164-RA,OF05593-RA,OF05594-RA,OF06063-RA,OF06064-RA,OF06585-RA,OF11036-RA,OF11759-RA,OF11762-RA,OF12926-RA,OF14558-RA,OF14559-RA,OF14690-RA,OF15953-RA,OF16038-RA,OF16800-RA,OF18339-RA,OF21080-RA,OF23163-RA,OF23172-RA,OF23819-RA,OF24865-RA,OF25079-RA,OF25548-RA,OF27874-RA,OF29916-RA
GO:0098661	inorganic anion transmembrane transport	BP	0.000438967	0.00181881	5	7	0.714286	5	OF03889-RA,OF12926-RA,OF23163-RA,OF23172-RA,OF29916-RA
GO:0098662	inorganic cation transmembrane transport	BP	5.41e-06	3.08e-05	27	98	0.27551	5	OF00447-RA,OF00448-RA,OF01406-RA,OF01977-RA,OF03233-RA,OF05164-RA,OF05593-RA,OF05594-RA,OF06063-RA,OF06064-RA,OF06585-RA,OF11036-RA,OF11759-RA,OF11762-RA,OF14558-RA,OF14559-RA,OF14690-RA,OF15953-RA,OF16038-RA,OF16800-RA,OF18339-RA,OF21080-RA,OF23819-RA,OF24865-RA,OF25079-RA,OF25548-RA,OF27874-RA
GO:0098771	inorganic ion homeostasis	BP	0.00181564	0.00635474	9	25	0.36	7	OF01344-RA,OF08042-RA,OF14127-RA,OF15606-RA,OF16765-RA,OF18604-RA,OF22157-RA,OF22192-RA,OF22414-RA
GO:1901137	carbohydrate derivative biosynthetic process	BP	0.00461514	0.0148184	36	189	0.190476	5	OF00927-RA,OF01402-RA,OF01406-RA,OF01914-RA,OF02136-RA,OF02817-RA,OF05384-RA,OF06334-RA,OF07543-RA,OF08581-RA,OF09020-RA,OF09363-RA,OF09521-RA,OF10059-RA,OF11213-RA,OF12235-RA,OF12315-RA,OF13138-RA,OF14690-RA,OF14692-RA,OF16038-RA,OF16301-RA,OF17294-RA,OF17622-RA,OF17810-RA,OF17812-RA,OF18339-RA,OF20690-RA,OF20769-RA,OF21228-RA,OF22907-RA,OF23300-RA,OF24046-RA,OF27239-RA,OF28304-RA,OF29298-RA
GO:1901293	nucleoside phosphate biosynthetic process	BP	0.00516483	0.0164894	24	114	0.210526	5	OF00927-RA,OF01406-RA,OF01914-RA,OF02817-RA,OF06334-RA,OF07543-RA,OF09363-RA,OF10059-RA,OF11213-RA,OF12315-RA,OF13138-RA,OF14690-RA,OF16038-RA,OF17294-RA,OF17622-RA,OF17810-RA,OF17812-RA,OF18339-RA,OF20769-RA,OF21228-RA,OF22907-RA,OF23300-RA,OF28304-RA,OF29298-RA
GO:1901360	organic cyclic compound metabolic process	BP	2.28e-18	4.01e-17	140	2190	0.0639269	4	OF00388-RA,OF00403-RA,OF00441-RA,OF00707-RA,OF00717-RA,OF00824-RA,OF00927-RA,OF01042-RA,OF01406-RA,OF01914-RA,OF01991-RA,OF02051-RA,OF02286-RA,OF02287-RA,OF02316-RA,OF02381-RA,OF02672-RA,OF02737-RA,OF02738-RA,OF02817-RA,OF03260-RA,OF03475-RA,OF03783-RA,OF04012-RA,OF04437-RA,OF04518-RA,OF04519-RA,OF04753-RA,OF04771-RA,OF05247-RA,OF05415-RA,OF05517-RA,OF05585-RA,OF05709-RA,OF05824-RA,OF05859-RA,OF0…
GO:1901362	organic cyclic compound biosynthetic process	BP	2.4e-14	2.63e-13	91	1521	0.0598291	5	OF00388-RA,OF00403-RA,OF00441-RA,OF00824-RA,OF00927-RA,OF01042-RA,OF01406-RA,OF01914-RA,OF02051-RA,OF02381-RA,OF02672-RA,OF02817-RA,OF03475-RA,OF04012-RA,OF05247-RA,OF05415-RA,OF05709-RA,OF05824-RA,OF06032-RA,OF06334-RA,OF06907-RA,OF06982-RA,OF07010-RA,OF07543-RA,OF09363-RA,OF09472-RA,OF10059-RA,OF10229-RA,OF10274-RA,OF10690-RA,OF11213-RA,OF11457-RA,OF11602-RA,OF11669-RA,OF12164-RA,OF12315-RA,OF1…
GO:1901575	organic substance catabolic process	BP	4.23e-05	0.000209233	10	265	0.0377358	4	OF03858-RA,OF06290-RA,OF07780-RA,OF11265-RA,OF12309-RA,OF15281-RA,OF15282-RA,OF18576-RA,OF29066-RA,OF29876-RA
GO:1901576	organic substance biosynthetic process	BP	9.15e-07	5.86e-06	228	2499	0.0912365	4	OF00052-RA,OF00145-RA,OF00388-RA,OF00403-RA,OF00441-RA,OF00471-RA,OF00772-RA,OF00824-RA,OF00863-RA,OF00927-RA,OF01042-RA,OF01402-RA,OF01403-RA,OF01406-RA,OF01914-RA,OF02051-RA,OF02136-RA,OF02236-RA,OF02342-RA,OF02381-RA,OF02457-RA,OF02672-RA,OF02817-RA,OF02865-RA,OF02883-RA,OF02985-RA,OF02999-RA,OF03203-RA,OF03475-RA,OF03658-RA,OF03660-RA,OF03675-RA,OF03783-RA,OF03909-RA,OF04012-RA,OF04119-RA,OF0…
GO:1901659	glycosyl compound biosynthetic process	BP	5.04e-05	0.000242583	21	75	0.28	5	OF00927-RA,OF01406-RA,OF01914-RA,OF02817-RA,OF07543-RA,OF09363-RA,OF10059-RA,OF12315-RA,OF13138-RA,OF14690-RA,OF16038-RA,OF17622-RA,OF17810-RA,OF17812-RA,OF18339-RA,OF20769-RA,OF21228-RA,OF22907-RA,OF23300-RA,OF28304-RA,OF29298-RA
GO:1902358	sulfate transmembrane transport	BP	2.58e-05	0.00013294	5	5	1	6	OF03889-RA,OF12926-RA,OF23163-RA,OF23172-RA,OF29916-RA
GO:1902578	single-organism localization	BP	5.11e-20	1.03e-18	245	1197	0.204678	3	OF00328-RA,OF00336-RA,OF00447-RA,OF00448-RA,OF00481-RA,OF00606-RA,OF00634-RA,OF00655-RA,OF00659-RA,OF00812-RA,OF00876-RA,OF00883-RA,OF01183-RA,OF01344-RA,OF01406-RA,OF01536-RA,OF01853-RA,OF01977-RA,OF01984-RA,OF01985-RA,OF02007-RA,OF02145-RA,OF02414-RA,OF02479-RA,OF02480-RA,OF02885-RA,OF03054-RA,OF03233-RA,OF03313-RA,OF03458-RA,OF03787-RA,OF03889-RA,OF03996-RA,OF04084-RA,OF04085-RA,OF04388-RA,OF0…
GO:1902582	single-organism intracellular transport	BP	0.0169514	0.0418953	7	137	0.0510949	4	OF00634-RA,OF00876-RA,OF04978-RA,OF05949-RA,OF11519-RA,OF21154-RA,OF24747-RA
GO:1903506	regulation of nucleic acid-templated transcription	BP	2.03e-14	2.24e-13	54	1116	0.0483871	7	OF00388-RA,OF00403-RA,OF00824-RA,OF01042-RA,OF02051-RA,OF02381-RA,OF05247-RA,OF05415-RA,OF05709-RA,OF05824-RA,OF06032-RA,OF06907-RA,OF06982-RA,OF07010-RA,OF09472-RA,OF10229-RA,OF10274-RA,OF10690-RA,OF11457-RA,OF11602-RA,OF11669-RA,OF12164-RA,OF12727-RA,OF12858-RA,OF14456-RA,OF14919-RA,OF14920-RA,OF14921-RA,OF15861-RA,OF16206-RA,OF16929-RA,OF17500-RA,OF17501-RA,OF18370-RA,OF18509-RA,OF18790-RA,OF1…
GO:1990542	mitochondrial transmembrane transport	BP	0.0162886	0.0404345	4	9	0.444444	5	OF04978-RA,OF05949-RA,OF11519-RA,OF24747-RA
GO:2000112	regulation of cellular macromolecule biosynthetic process	BP	9.94e-15	1.17e-13	54	1127	0.0479148	6	OF00388-RA,OF00403-RA,OF00824-RA,OF01042-RA,OF02051-RA,OF02381-RA,OF05247-RA,OF05415-RA,OF05709-RA,OF05824-RA,OF06032-RA,OF06907-RA,OF06982-RA,OF07010-RA,OF09472-RA,OF10229-RA,OF10274-RA,OF10690-RA,OF11457-RA,OF11602-RA,OF11669-RA,OF12164-RA,OF12727-RA,OF12858-RA,OF14456-RA,OF14919-RA,OF14920-RA,OF14921-RA,OF15861-RA,OF16206-RA,OF16929-RA,OF17500-RA,OF17501-RA,OF18370-RA,OF18509-RA,OF18790-RA,OF1…
GO:2001141	regulation of RNA biosynthetic process	BP	2.03e-14	2.24e-13	54	1116	0.0483871	6	OF00388-RA,OF00403-RA,OF00824-RA,OF01042-RA,OF02051-RA,OF02381-RA,OF05247-RA,OF05415-RA,OF05709-RA,OF05824-RA,OF06032-RA,OF06907-RA,OF06982-RA,OF07010-RA,OF09472-RA,OF10229-RA,OF10274-RA,OF10690-RA,OF11457-RA,OF11602-RA,OF11669-RA,OF12164-RA,OF12727-RA,OF12858-RA,OF14456-RA,OF14919-RA,OF14920-RA,OF14921-RA,OF15861-RA,OF16206-RA,OF16929-RA,OF17500-RA,OF17501-RA,OF18370-RA,OF18509-RA,OF18790-RA,OF1…
GO:0000145	exocyst	CC	7.91e-05	0.000367734	15	47	0.319149	4	OF00481-RA,OF07074-RA,OF10343-RA,OF12678-RA,OF15767-RA,OF19199-RA,OF21093-RA,OF23563-RA,OF26890-RA,OF26891-RA,OF26893-RA,OF27011-RA,OF27636-RA,OF27638-RA,OF27642-RA
GO:0005575	cellular_component	CC	0.00206169	0.00710558	580	4318	0.134321	1	OF00052-RA,OF00145-RA,OF00246-RA,OF00247-RA,OF00328-RA,OF00336-RA,OF00441-RA,OF00447-RA,OF00448-RA,OF00471-RA,OF00481-RA,OF00519-RA,OF00606-RA,OF00634-RA,OF00655-RA,OF00659-RA,OF00707-RA,OF00764-RA,OF00812-RA,OF00824-RA,OF00827-RA,OF00863-RA,OF00876-RA,OF00883-RA,OF00927-RA,OF01183-RA,OF01344-RA,OF01402-RA,OF01403-RA,OF01406-RA,OF01536-RA,OF01853-RA,OF01864-RA,OF01890-RA,OF01907-RA,OF01919-RA,OF0…
GO:0005622	intracellular	CC	0.000233745	0.00101319	233	2378	0.0979815	3	OF00328-RA,OF00441-RA,OF00471-RA,OF00481-RA,OF00634-RA,OF00707-RA,OF00824-RA,OF00876-RA,OF01344-RA,OF01406-RA,OF01890-RA,OF01907-RA,OF02051-RA,OF02232-RA,OF02338-RA,OF02381-RA,OF02427-RA,OF02574-RA,OF02580-RA,OF02638-RA,OF02672-RA,OF02737-RA,OF02738-RA,OF03660-RA,OF03675-RA,OF03783-RA,OF03858-RA,OF04009-RA,OF04437-RA,OF04500-RA,OF04728-RA,OF04831-RA,OF04978-RA,OF05249-RA,OF05415-RA,OF05517-RA,OF0…
GO:0005623	cell	CC	0.000548558	0.00223186	251	2509	0.10004	2	OF00328-RA,OF00441-RA,OF00471-RA,OF00481-RA,OF00634-RA,OF00707-RA,OF00824-RA,OF00827-RA,OF00876-RA,OF01344-RA,OF01406-RA,OF01890-RA,OF01907-RA,OF02051-RA,OF02232-RA,OF02235-RA,OF02332-RA,OF02338-RA,OF02381-RA,OF02427-RA,OF02574-RA,OF02580-RA,OF02638-RA,OF02672-RA,OF02737-RA,OF02738-RA,OF03660-RA,OF03675-RA,OF03783-RA,OF03858-RA,OF04009-RA,OF04437-RA,OF04500-RA,OF04728-RA,OF04831-RA,OF04978-RA,OF0…
GO:0005737	cytoplasm	CC	0.0200644	0.0489449	100	1025	0.097561	4	OF00328-RA,OF00471-RA,OF00481-RA,OF00634-RA,OF00876-RA,OF01344-RA,OF02338-RA,OF03660-RA,OF03675-RA,OF03783-RA,OF03858-RA,OF04437-RA,OF04978-RA,OF05249-RA,OF05585-RA,OF05710-RA,OF05758-RA,OF05949-RA,OF06103-RA,OF06305-RA,OF06527-RA,OF06773-RA,OF06880-RA,OF07074-RA,OF08042-RA,OF10309-RA,OF10343-RA,OF10855-RA,OF10925-RA,OF11075-RA,OF11246-RA,OF11247-RA,OF11403-RA,OF11519-RA,OF11667-RA,OF11770-RA,OF1…
GO:0005742	mitochondrial outer membrane translocase complex	CC	0.00999779	0.0291904	4	8	0.5	4	OF04978-RA,OF05949-RA,OF11519-RA,OF24747-RA
GO:0005773	vacuole	CC	0.0143801	0.037001	5	13	0.384615	5	OF01344-RA,OF08042-RA,OF16765-RA,OF22192-RA,OF22414-RA
GO:0005774	vacuolar membrane	CC	0.0143801	0.037001	5	13	0.384615	4	OF01344-RA,OF08042-RA,OF16765-RA,OF22192-RA,OF22414-RA
GO:0005785	signal recognition particle receptor complex	CC	0.00176956	0.00623216	3	3	1	3	OF00634-RA,OF00876-RA,OF21154-RA
GO:0005840	ribosome	CC	0.0110135	0.0314233	27	355	0.0760563	4	OF00471-RA,OF03660-RA,OF03675-RA,OF05249-RA,OF05710-RA,OF06773-RA,OF06880-RA,OF10309-RA,OF10855-RA,OF10925-RA,OF11667-RA,OF13612-RA,OF15333-RA,OF16840-RA,OF17455-RA,OF18555-RA,OF18735-RA,OF19294-RA,OF19847-RA,OF22009-RA,OF22066-RA,OF22531-RA,OF24928-RA,OF25204-RA,OF25219-RA,OF26254-RA,OF26842-RA
GO:0005874	microtubule	CC	0.00125255	0.0047359	12	38	0.315789	4	OF01890-RA,OF01907-RA,OF02580-RA,OF04500-RA,OF09343-RA,OF09354-RA,OF10449-RA,OF14331-RA,OF15135-RA,OF16375-RA,OF17215-RA,OF24426-RA
GO:0005938	cell cortex	CC	7.91e-05	0.000367734	15	47	0.319149	4	OF00481-RA,OF07074-RA,OF10343-RA,OF12678-RA,OF15767-RA,OF19199-RA,OF21093-RA,OF23563-RA,OF26890-RA,OF26891-RA,OF26893-RA,OF27011-RA,OF27636-RA,OF27638-RA,OF27642-RA
GO:0009507	chloroplast	CC	0.00557033	0.0174868	8	24	0.333333	6	OF00328-RA,OF05758-RA,OF14919-RA,OF14920-RA,OF16651-RA,OF21577-RA,OF27948-RA,OF27949-RA
GO:0009536	plastid	CC	0.00733724	0.0223488	8	25	0.32	5	OF00328-RA,OF05758-RA,OF14919-RA,OF14920-RA,OF16651-RA,OF21577-RA,OF27948-RA,OF27949-RA
GO:0012505	endomembrane system	CC	0.00755187	0.0229406	11	195	0.0564103	3	OF00634-RA,OF00876-RA,OF06305-RA,OF06527-RA,OF11075-RA,OF11246-RA,OF14127-RA,OF15606-RA,OF19356-RA,OF21154-RA,OF26297-RA
GO:0016020	membrane	CC	1.22e-12	1.15e-11	363	2164	0.167745	2	OF00052-RA,OF00145-RA,OF00246-RA,OF00247-RA,OF00328-RA,OF00336-RA,OF00447-RA,OF00448-RA,OF00519-RA,OF00606-RA,OF00634-RA,OF00655-RA,OF00659-RA,OF00764-RA,OF00812-RA,OF00863-RA,OF00876-RA,OF00883-RA,OF00927-RA,OF01183-RA,OF01344-RA,OF01402-RA,OF01403-RA,OF01406-RA,OF01536-RA,OF01853-RA,OF01864-RA,OF01919-RA,OF01977-RA,OF01984-RA,OF01985-RA,OF02136-RA,OF02236-RA,OF02342-RA,OF02414-RA,OF02457-RA,OF0…
GO:0030529	ribonucleoprotein complex	CC	0.00117409	0.00445523	29	421	0.0688836	3	OF00471-RA,OF03660-RA,OF03675-RA,OF05249-RA,OF05517-RA,OF05710-RA,OF06773-RA,OF06880-RA,OF10309-RA,OF10855-RA,OF10925-RA,OF11667-RA,OF13612-RA,OF15333-RA,OF16840-RA,OF17455-RA,OF18555-RA,OF18735-RA,OF19294-RA,OF19847-RA,OF22009-RA,OF22066-RA,OF22531-RA,OF24928-RA,OF25204-RA,OF25219-RA,OF26254-RA,OF26842-RA,OF29846-RA
GO:0032991	macromolecular complex	CC	4.05e-05	0.000201865	105	1248	0.0841346	2	OF00441-RA,OF00471-RA,OF00481-RA,OF00634-RA,OF00876-RA,OF01406-RA,OF01890-RA,OF01907-RA,OF02338-RA,OF02381-RA,OF02580-RA,OF02672-RA,OF03660-RA,OF03675-RA,OF04500-RA,OF04728-RA,OF04978-RA,OF05249-RA,OF05517-RA,OF05710-RA,OF05949-RA,OF06305-RA,OF06484-RA,OF06773-RA,OF06880-RA,OF07074-RA,OF07102-RA,OF09343-RA,OF09354-RA,OF10309-RA,OF10343-RA,OF10371-RA,OF10449-RA,OF10855-RA,OF10925-RA,OF11246-RA,OF1…
GO:0043228	non-membrane-bounded organelle	CC	0.0145997	0.037001	54	610	0.0885246	3	OF00471-RA,OF01890-RA,OF01907-RA,OF02381-RA,OF02580-RA,OF03660-RA,OF03675-RA,OF04500-RA,OF04728-RA,OF05249-RA,OF05710-RA,OF06484-RA,OF06773-RA,OF06880-RA,OF07102-RA,OF09343-RA,OF09354-RA,OF10309-RA,OF10371-RA,OF10449-RA,OF10855-RA,OF10925-RA,OF11667-RA,OF13612-RA,OF14331-RA,OF15135-RA,OF15333-RA,OF16375-RA,OF16840-RA,OF16929-RA,OF17215-RA,OF17307-RA,OF17455-RA,OF17787-RA,OF18509-RA,OF18555-RA,OF1…
GO:0043232	intracellular non-membrane-bounded organelle	CC	0.0145997	0.037001	54	610	0.0885246	4	OF00471-RA,OF01890-RA,OF01907-RA,OF02381-RA,OF02580-RA,OF03660-RA,OF03675-RA,OF04500-RA,OF04728-RA,OF05249-RA,OF05710-RA,OF06484-RA,OF06773-RA,OF06880-RA,OF07102-RA,OF09343-RA,OF09354-RA,OF10309-RA,OF10371-RA,OF10449-RA,OF10855-RA,OF10925-RA,OF11667-RA,OF13612-RA,OF14331-RA,OF15135-RA,OF15333-RA,OF16375-RA,OF16840-RA,OF16929-RA,OF17215-RA,OF17307-RA,OF17455-RA,OF17787-RA,OF18509-RA,OF18555-RA,OF1…
GO:0043234	protein complex	CC	0.00996455	0.0291904	76	827	0.0918984	3	OF00441-RA,OF00481-RA,OF00634-RA,OF00876-RA,OF01406-RA,OF01890-RA,OF01907-RA,OF02338-RA,OF02381-RA,OF02580-RA,OF02672-RA,OF04500-RA,OF04728-RA,OF04978-RA,OF05949-RA,OF06305-RA,OF06484-RA,OF07074-RA,OF07102-RA,OF09343-RA,OF09354-RA,OF10343-RA,OF10371-RA,OF10449-RA,OF11246-RA,OF11247-RA,OF11519-RA,OF12164-RA,OF12315-RA,OF12678-RA,OF12747-RA,OF13076-RA,OF14331-RA,OF14690-RA,OF15135-RA,OF15281-RA,OF1…
GO:0044422	organelle part	CC	0.0105706	0.0304549	59	666	0.0885886	2	OF00441-RA,OF00634-RA,OF00876-RA,OF01344-RA,OF01890-RA,OF01907-RA,OF02381-RA,OF02580-RA,OF02672-RA,OF04500-RA,OF04728-RA,OF04978-RA,OF05517-RA,OF05949-RA,OF06305-RA,OF06484-RA,OF06527-RA,OF07102-RA,OF08042-RA,OF09343-RA,OF09354-RA,OF10371-RA,OF10449-RA,OF11075-RA,OF11246-RA,OF11519-RA,OF11800-RA,OF12315-RA,OF13076-RA,OF14127-RA,OF14331-RA,OF15135-RA,OF15281-RA,OF15282-RA,OF15606-RA,OF16375-RA,OF1…
GO:0044424	intracellular part	CC	0.000974103	0.00374681	220	2212	0.0994575	3	OF00328-RA,OF00441-RA,OF00471-RA,OF00481-RA,OF00634-RA,OF00707-RA,OF00824-RA,OF00876-RA,OF01344-RA,OF01406-RA,OF01890-RA,OF01907-RA,OF02051-RA,OF02232-RA,OF02338-RA,OF02381-RA,OF02427-RA,OF02574-RA,OF02580-RA,OF02672-RA,OF02737-RA,OF02738-RA,OF03660-RA,OF03675-RA,OF03783-RA,OF03858-RA,OF04437-RA,OF04500-RA,OF04728-RA,OF04831-RA,OF04978-RA,OF05249-RA,OF05415-RA,OF05517-RA,OF05585-RA,OF05710-RA,OF0…
GO:0044437	vacuolar part	CC	0.0143801	0.037001	5	13	0.384615	4	OF01344-RA,OF08042-RA,OF16765-RA,OF22192-RA,OF22414-RA
GO:0044446	intracellular organelle part	CC	0.0105706	0.0304549	59	666	0.0885886	3	OF00441-RA,OF00634-RA,OF00876-RA,OF01344-RA,OF01890-RA,OF01907-RA,OF02381-RA,OF02580-RA,OF02672-RA,OF04500-RA,OF04728-RA,OF04978-RA,OF05517-RA,OF05949-RA,OF06305-RA,OF06484-RA,OF06527-RA,OF07102-RA,OF08042-RA,OF09343-RA,OF09354-RA,OF10371-RA,OF10449-RA,OF11075-RA,OF11246-RA,OF11519-RA,OF11800-RA,OF12315-RA,OF13076-RA,OF14127-RA,OF14331-RA,OF15135-RA,OF15281-RA,OF15282-RA,OF15606-RA,OF16375-RA,OF1…
GO:0044448	cell cortex part	CC	7.91e-05	0.000367734	15	47	0.319149	5	OF00481-RA,OF07074-RA,OF10343-RA,OF12678-RA,OF15767-RA,OF19199-RA,OF21093-RA,OF23563-RA,OF26890-RA,OF26891-RA,OF26893-RA,OF27011-RA,OF27636-RA,OF27638-RA,OF27642-RA
GO:0044464	cell part	CC	0.000548558	0.00223186	251	2509	0.10004	2	OF00328-RA,OF00441-RA,OF00471-RA,OF00481-RA,OF00634-RA,OF00707-RA,OF00824-RA,OF00827-RA,OF00876-RA,OF01344-RA,OF01406-RA,OF01890-RA,OF01907-RA,OF02051-RA,OF02232-RA,OF02235-RA,OF02332-RA,OF02338-RA,OF02381-RA,OF02427-RA,OF02574-RA,OF02580-RA,OF02638-RA,OF02672-RA,OF02737-RA,OF02738-RA,OF03660-RA,OF03675-RA,OF03783-RA,OF03858-RA,OF04009-RA,OF04437-RA,OF04500-RA,OF04728-RA,OF04831-RA,OF04978-RA,OF0…
GO:0045261	proton-transporting ATP synthase complex, catalytic core F(1)	CC	0.0143801	0.037001	5	13	0.384615	4	OF01406-RA,OF12315-RA,OF14690-RA,OF16038-RA,OF20769-RA
GO:0071944	cell periphery	CC	0.0023953	0.0081556	38	196	0.193878	3	OF00481-RA,OF00827-RA,OF01344-RA,OF02235-RA,OF02332-RA,OF05524-RA,OF07074-RA,OF07395-RA,OF08042-RA,OF09589-RA,OF10343-RA,OF10992-RA,OF11048-RA,OF11889-RA,OF12250-RA,OF12678-RA,OF13130-RA,OF15767-RA,OF16765-RA,OF16854-RA,OF16855-RA,OF16856-RA,OF19199-RA,OF20724-RA,OF21093-RA,OF22192-RA,OF22414-RA,OF22919-RA,OF23563-RA,OF26890-RA,OF26891-RA,OF26893-RA,OF27011-RA,OF27636-RA,OF27638-RA,OF27642-RA,OF2…
GO:1902494	catalytic complex	CC	0.0125489	0.0352682	13	208	0.0625	4	OF00441-RA,OF02381-RA,OF02672-RA,OF12747-RA,OF13076-RA,OF15281-RA,OF15282-RA,OF16929-RA,OF17332-RA,OF18509-RA,OF21993-RA,OF22992-RA,OF23454-RA
GO:0000155	phosphorelay sensor kinase activity	MF	0.00248217	0.00835045	9	26	0.346154	5	OF04177-RA,OF05969-RA,OF09716-RA,OF11505-RA,OF11928-RA,OF16868-RA,OF20360-RA,OF28751-RA,OF30304-RA
GO:0000287	magnesium ion binding	MF	9.16e-08	6.45e-07	37	135	0.274074	6	OF00355-RA,OF00357-RA,OF00358-RA,OF00541-RA,OF00542-RA,OF08634-RA,OF08635-RA,OF12275-RA,OF12276-RA,OF15003-RA,OF15228-RA,OF15230-RA,OF15357-RA,OF16675-RA,OF18402-RA,OF18403-RA,OF18404-RA,OF18405-RA,OF18406-RA,OF18940-RA,OF19752-RA,OF20137-RA,OF20140-RA,OF20142-RA,OF20752-RA,OF20753-RA,OF20754-RA,OF20755-RA,OF20756-RA,OF25813-RA,OF25816-RA,OF25817-RA,OF25821-RA,OF25822-RA,OF28912-RA,OF28913-RA,OF2…
GO:0001071	nucleic acid binding transcription factor activity	MF	1.6e-17	2.65e-16	3	566	0.00530035	2	OF12164-RA,OF20613-RA,OF25549-RA
GO:0001882	nucleoside binding	MF	3.31e-69	1.55e-67	597	2679	0.222844	4	OF00001-RA,OF00275-RA,OF00455-RA,OF00456-RA,OF00508-RA,OF00510-RA,OF00512-RA,OF00515-RA,OF00634-RA,OF00672-RA,OF00710-RA,OF00743-RA,OF00753-RA,OF00764-RA,OF00769-RA,OF00814-RA,OF00815-RA,OF00846-RA,OF00847-RA,OF00876-RA,OF00901-RA,OF00929-RA,OF00982-RA,OF01128-RA,OF01200-RA,OF01270-RA,OF01272-RA,OF01286-RA,OF01384-RA,OF01413-RA,OF01435-RA,OF01554-RA,OF01590-RA,OF01603-RA,OF01783-RA,OF01802-RA,OF0…
GO:0001883	purine nucleoside binding	MF	2.94e-70	1.75e-68	597	2666	0.223931	5	OF00001-RA,OF00275-RA,OF00455-RA,OF00456-RA,OF00508-RA,OF00510-RA,OF00512-RA,OF00515-RA,OF00634-RA,OF00672-RA,OF00710-RA,OF00743-RA,OF00753-RA,OF00764-RA,OF00769-RA,OF00814-RA,OF00815-RA,OF00846-RA,OF00847-RA,OF00876-RA,OF00901-RA,OF00929-RA,OF00982-RA,OF01128-RA,OF01200-RA,OF01270-RA,OF01272-RA,OF01286-RA,OF01384-RA,OF01413-RA,OF01435-RA,OF01554-RA,OF01590-RA,OF01603-RA,OF01783-RA,OF01802-RA,OF0…
GO:0003676	nucleic acid binding	MF	3.65e-12	3.26e-11	157	2106	0.0745489	4	OF00007-RA,OF00388-RA,OF00403-RA,OF00673-RA,OF00710-RA,OF00788-RA,OF00824-RA,OF01042-RA,OF01333-RA,OF01659-RA,OF02051-RA,OF02286-RA,OF02287-RA,OF02316-RA,OF02394-RA,OF02427-RA,OF02478-RA,OF02605-RA,OF02681-RA,OF02738-RA,OF02747-RA,OF02891-RA,OF03395-RA,OF03506-RA,OF03675-RA,OF03684-RA,OF04249-RA,OF04518-RA,OF04519-RA,OF05247-RA,OF05315-RA,OF05415-RA,OF05709-RA,OF05920-RA,OF06032-RA,OF06064-RA,OF0…
GO:0003677	DNA binding	MF	1.81e-06	1.14e-05	78	1053	0.0740741	5	OF00388-RA,OF00403-RA,OF00824-RA,OF01042-RA,OF02051-RA,OF02286-RA,OF02287-RA,OF02316-RA,OF02427-RA,OF02478-RA,OF02747-RA,OF04518-RA,OF04519-RA,OF05247-RA,OF05315-RA,OF05415-RA,OF05709-RA,OF06032-RA,OF06459-RA,OF06484-RA,OF06590-RA,OF06596-RA,OF06907-RA,OF06982-RA,OF06988-RA,OF07010-RA,OF07102-RA,OF08405-RA,OF09472-RA,OF10229-RA,OF10261-RA,OF10274-RA,OF10371-RA,OF10690-RA,OF11033-RA,OF11457-RA,OF1…
GO:0003700	sequence-specific DNA binding transcription factor activity	MF	1.6e-17	2.65e-16	3	566	0.00530035	3	OF12164-RA,OF20613-RA,OF25549-RA
GO:0003735	structural constituent of ribosome	MF	0.0110135	0.0314233	27	355	0.0760563	3	OF00471-RA,OF03660-RA,OF03675-RA,OF05249-RA,OF05710-RA,OF06773-RA,OF06880-RA,OF10309-RA,OF10855-RA,OF10925-RA,OF11667-RA,OF13612-RA,OF15333-RA,OF16840-RA,OF17455-RA,OF18555-RA,OF18735-RA,OF19294-RA,OF19847-RA,OF22009-RA,OF22066-RA,OF22531-RA,OF24928-RA,OF25204-RA,OF25219-RA,OF26254-RA,OF26842-RA
GO:0003774	motor activity	MF	0.00115046	0.00438031	20	82	0.243902	8	OF00672-RA,OF01270-RA,OF01802-RA,OF01911-RA,OF02339-RA,OF02340-RA,OF03507-RA,OF06303-RA,OF09278-RA,OF09359-RA,OF11250-RA,OF12791-RA,OF14125-RA,OF14235-RA,OF15605-RA,OF16876-RA,OF18535-RA,OF22028-RA,OF23376-RA,OF23451-RA
GO:0003777	microtubule motor activity	MF	6.95e-05	0.000329235	20	71	0.28169	9	OF00672-RA,OF01270-RA,OF01802-RA,OF01911-RA,OF02339-RA,OF02340-RA,OF03507-RA,OF06303-RA,OF09278-RA,OF09359-RA,OF11250-RA,OF12791-RA,OF14125-RA,OF14235-RA,OF15605-RA,OF16876-RA,OF18535-RA,OF22028-RA,OF23376-RA,OF23451-RA
GO:0003857	3-hydroxyacyl-CoA dehydrogenase activity	MF	1.96e-05	0.000102595	6	7	0.857143	6	OF03858-RA,OF13565-RA,OF13567-RA,OF22344-RA,OF22345-RA,OF29876-RA
GO:0003968	RNA-directed RNA polymerase activity	MF	2.42e-13	2.43e-12	16	18	0.888889	7	OF01465-RA,OF11908-RA,OF11935-RA,OF11953-RA,OF11954-RA,OF11956-RA,OF11957-RA,OF11959-RA,OF11960-RA,OF11961-RA,OF11962-RA,OF17891-RA,OF17994-RA,OF26804-RA,OF29375-RA,OF29815-RA
GO:0004046	aminoacylase activity	MF	0.00176956	0.00623216	3	3	1	6	OF06103-RA,OF11403-RA,OF20640-RA
GO:0004146	dihydrofolate reductase activity	MF	0.00176956	0.00623216	3	3	1	6	OF06334-RA,OF11213-RA,OF17294-RA
GO:0004180	carboxypeptidase activity	MF	4.9e-05	0.000239917	18	60	0.3	7	OF06731-RA,OF06734-RA,OF06735-RA,OF06739-RA,OF06740-RA,OF10944-RA,OF11982-RA,OF11983-RA,OF13840-RA,OF13842-RA,OF17422-RA,OF17613-RA,OF18981-RA,OF20381-RA,OF20811-RA,OF22609-RA,OF25466-RA,OF25468-RA
GO:0004185	serine-type carboxypeptidase activity	MF	1.61e-05	8.84e-05	18	57	0.315789	7	OF06731-RA,OF06734-RA,OF06735-RA,OF06739-RA,OF06740-RA,OF10944-RA,OF11982-RA,OF11983-RA,OF13840-RA,OF13842-RA,OF17422-RA,OF17613-RA,OF18981-RA,OF20381-RA,OF20811-RA,OF22609-RA,OF25466-RA,OF25468-RA
GO:0004325	ferrochelatase activity	MF	0.000965929	0.00372809	4	5	0.8	4	OF03475-RA,OF04012-RA,OF18081-RA,OF30087-RA
GO:0004356	glutamate-ammonia ligase activity	MF	1.96e-05	0.000102595	6	7	0.857143	7	OF00772-RA,OF04809-RA,OF13476-RA,OF20152-RA,OF22454-RA,OF24645-RA
GO:0004386	helicase activity	MF	5.25e-05	0.000251646	15	46	0.326087	8	OF00710-RA,OF02394-RA,OF02605-RA,OF05920-RA,OF10863-RA,OF11608-RA,OF14068-RA,OF14467-RA,OF15044-RA,OF16941-RA,OF20757-RA,OF21617-RA,OF21629-RA,OF28129-RA,OF29171-RA
GO:0004616	phosphogluconate dehydrogenase (decarboxylating) activity	MF	0.00250695	0.00838379	6	13	0.461538	6	OF01991-RA,OF04753-RA,OF04771-RA,OF05859-RA,OF09423-RA,OF24617-RA
GO:0004652	polynucleotide adenylyltransferase activity	MF	1.96e-05	0.000102595	6	7	0.857143	7	OF00707-RA,OF02737-RA,OF02738-RA,OF17695-RA,OF23098-RA,OF25637-RA
GO:0004672	protein kinase activity	MF	1.56e-117	1.75e-114	448	1442	0.31068	6	OF00275-RA,OF00508-RA,OF00510-RA,OF00512-RA,OF00515-RA,OF00743-RA,OF00753-RA,OF00769-RA,OF00814-RA,OF00815-RA,OF00846-RA,OF00847-RA,OF00901-RA,OF00929-RA,OF01128-RA,OF01200-RA,OF01272-RA,OF01286-RA,OF01384-RA,OF01413-RA,OF01435-RA,OF01554-RA,OF01590-RA,OF01603-RA,OF01783-RA,OF01906-RA,OF01948-RA,OF01978-RA,OF01999-RA,OF02170-RA,OF02171-RA,OF02428-RA,OF02530-RA,OF02652-RA,OF02667-RA,OF02739-RA,OF0…
GO:0004673	protein histidine kinase activity	MF	0.00248217	0.00835045	9	26	0.346154	6	OF04177-RA,OF05969-RA,OF09716-RA,OF11505-RA,OF11928-RA,OF16868-RA,OF20360-RA,OF28751-RA,OF30304-RA
GO:0004799	thymidylate synthase activity	MF	0.00176956	0.00623216	3	3	1	7	OF06334-RA,OF11213-RA,OF17294-RA
GO:0004829	threonine-tRNA ligase activity	MF	0.000965929	0.00372809	4	5	0.8	7	OF04437-RA,OF05585-RA,OF11770-RA,OF26582-RA
GO:0005047	signal recognition particle binding	MF	0.00643668	0.0197123	3	4	0.75	4	OF00634-RA,OF00876-RA,OF21154-RA
GO:0005057	receptor signaling protein activity	MF	0.00248217	0.00835045	9	26	0.346154	4	OF04177-RA,OF05969-RA,OF09716-RA,OF11505-RA,OF11928-RA,OF16868-RA,OF20360-RA,OF28751-RA,OF30304-RA
GO:0005200	structural constituent of cytoskeleton	MF	4.71e-07	3.11e-06	12	20	0.6	3	OF01890-RA,OF01907-RA,OF02580-RA,OF04500-RA,OF09343-RA,OF09354-RA,OF10449-RA,OF14331-RA,OF15135-RA,OF16375-RA,OF17215-RA,OF24426-RA
GO:0005215	transporter activity	MF	2.57e-28	7.82e-27	215	903	0.238095	2	OF00328-RA,OF00336-RA,OF00447-RA,OF00448-RA,OF00519-RA,OF00606-RA,OF00655-RA,OF00659-RA,OF00812-RA,OF00883-RA,OF01183-RA,OF01344-RA,OF01406-RA,OF01536-RA,OF01853-RA,OF01919-RA,OF01977-RA,OF01984-RA,OF01985-RA,OF02414-RA,OF02479-RA,OF02480-RA,OF02638-RA,OF03054-RA,OF03113-RA,OF03233-RA,OF03310-RA,OF03313-RA,OF03458-RA,OF03521-RA,OF03787-RA,OF03889-RA,OF03996-RA,OF04009-RA,OF04084-RA,OF04085-RA,OF0…
GO:0005216	ion channel activity	MF	0.000860776	0.00344005	25	109	0.229358	6	OF00883-RA,OF01536-RA,OF04644-RA,OF05163-RA,OF06971-RA,OF09093-RA,OF10271-RA,OF12368-RA,OF14127-RA,OF15606-RA,OF17793-RA,OF19425-RA,OF19429-RA,OF19635-RA,OF19636-RA,OF19637-RA,OF19638-RA,OF20850-RA,OF21157-RA,OF23325-RA,OF24534-RA,OF26450-RA,OF26779-RA,OF26780-RA,OF29382-RA
GO:0005249	voltage-gated potassium channel activity	MF	0.00849032	0.0254078	6	16	0.375	9	OF00883-RA,OF06971-RA,OF10271-RA,OF17793-RA,OF21157-RA,OF26779-RA
GO:0005451	monovalent cation:proton antiporter activity	MF	1.96e-05	0.000102595	6	7	0.857143	9	OF08042-RA,OF16765-RA,OF18604-RA,OF22157-RA,OF22192-RA,OF22414-RA
GO:0005452	inorganic anion exchanger activity	MF	3.76e-07	2.57e-06	7	7	1	8	OF02414-RA,OF09969-RA,OF13668-RA,OF16957-RA,OF17871-RA,OF23205-RA,OF29414-RA
GO:0005506	iron ion binding	MF	0.00429495	0.0138298	64	377	0.169761	7	OF00273-RA,OF00825-RA,OF00837-RA,OF00926-RA,OF00934-RA,OF02107-RA,OF02973-RA,OF03297-RA,OF03365-RA,OF04442-RA,OF05950-RA,OF07160-RA,OF07302-RA,OF07371-RA,OF07894-RA,OF08326-RA,OF08895-RA,OF09505-RA,OF09708-RA,OF10872-RA,OF11517-RA,OF13090-RA,OF13091-RA,OF15182-RA,OF18004-RA,OF18063-RA,OF18229-RA,OF18305-RA,OF18874-RA,OF18949-RA,OF18950-RA,OF18951-RA,OF18952-RA,OF18953-RA,OF18954-RA,OF18955-RA,OF1…
GO:0005507	copper ion binding	MF	2.68e-20	5.7e-19	35	73	0.479452	7	OF00012-RA,OF01758-RA,OF02544-RA,OF03685-RA,OF04425-RA,OF04616-RA,OF06168-RA,OF07325-RA,OF08571-RA,OF09246-RA,OF10592-RA,OF16046-RA,OF17146-RA,OF19179-RA,OF19180-RA,OF21209-RA,OF21399-RA,OF23431-RA,OF24516-RA,OF25163-RA,OF25164-RA,OF25165-RA,OF25166-RA,OF25167-RA,OF25168-RA,OF25169-RA,OF25170-RA,OF25171-RA,OF25172-RA,OF25173-RA,OF25174-RA,OF25176-RA,OF25192-RA,OF26195-RA,OF26196-RA
GO:0005524	ATP binding	MF	3.52e-79	3.31e-77	539	2220	0.242793	6	OF00275-RA,OF00456-RA,OF00508-RA,OF00510-RA,OF00512-RA,OF00515-RA,OF00672-RA,OF00710-RA,OF00743-RA,OF00753-RA,OF00764-RA,OF00769-RA,OF00814-RA,OF00815-RA,OF00846-RA,OF00847-RA,OF00901-RA,OF00929-RA,OF00982-RA,OF01128-RA,OF01200-RA,OF01270-RA,OF01272-RA,OF01286-RA,OF01384-RA,OF01413-RA,OF01435-RA,OF01554-RA,OF01590-RA,OF01603-RA,OF01783-RA,OF01802-RA,OF01906-RA,OF01911-RA,OF01914-RA,OF01948-RA,OF0…
GO:0008194	UDP-glycosyltransferase activity	MF	3.98e-07	2.67e-06	39	151	0.258278	5	OF00863-RA,OF02236-RA,OF02342-RA,OF02457-RA,OF02883-RA,OF03658-RA,OF04049-RA,OF04119-RA,OF04120-RA,OF05534-RA,OF06095-RA,OF07731-RA,OF08290-RA,OF10594-RA,OF11386-RA,OF12808-RA,OF13545-RA,OF14209-RA,OF14520-RA,OF14867-RA,OF16162-RA,OF17030-RA,OF17884-RA,OF18488-RA,OF18493-RA,OF18499-RA,OF19912-RA,OF20607-RA,OF21139-RA,OF21976-RA,OF22366-RA,OF23355-RA,OF24303-RA,OF25220-RA,OF26828-RA,OF28517-RA,OF2…
GO:0008238	exopeptidase activity	MF	0.0187054	0.0458282	18	86	0.209302	6	OF06731-RA,OF06734-RA,OF06735-RA,OF06739-RA,OF06740-RA,OF10944-RA,OF11982-RA,OF11983-RA,OF13840-RA,OF13842-RA,OF17422-RA,OF17613-RA,OF18981-RA,OF20381-RA,OF20811-RA,OF22609-RA,OF25466-RA,OF25468-RA
GO:0008270	zinc ion binding	MF	6.19e-10	4.91e-09	23	593	0.0387858	7	OF02958-RA,OF03993-RA,OF04132-RA,OF05424-RA,OF05824-RA,OF06783-RA,OF06998-RA,OF07137-RA,OF10399-RA,OF11602-RA,OF13617-RA,OF16099-RA,OF17975-RA,OF19853-RA,OF23515-RA,OF25036-RA,OF25549-RA,OF26803-RA,OF27534-RA,OF27569-RA,OF27571-RA,OF27737-RA,OF30254-RA
GO:0008271	secondary active sulfate transmembrane transporter activity	MF	4.01e-11	3.37e-10	15	19	0.789474	6	OF00328-RA,OF03889-RA,OF08369-RA,OF11048-RA,OF12250-RA,OF12926-RA,OF13209-RA,OF16651-RA,OF20415-RA,OF20723-RA,OF20724-RA,OF22788-RA,OF23163-RA,OF23172-RA,OF29916-RA
GO:0008324	cation transmembrane transporter activity	MF	2.13e-10	1.73e-09	64	254	0.251969	6	OF00336-RA,OF00447-RA,OF00448-RA,OF00883-RA,OF01344-RA,OF01406-RA,OF01977-RA,OF01984-RA,OF01985-RA,OF03233-RA,OF04418-RA,OF05164-RA,OF05593-RA,OF05594-RA,OF06063-RA,OF06064-RA,OF06585-RA,OF06971-RA,OF07174-RA,OF07269-RA,OF07270-RA,OF07271-RA,OF08042-RA,OF08238-RA,OF09419-RA,OF10271-RA,OF10368-RA,OF10580-RA,OF11036-RA,OF11759-RA,OF11762-RA,OF14127-RA,OF14558-RA,OF14559-RA,OF14690-RA,OF14991-RA,OF1…
GO:0008378	galactosyltransferase activity	MF	5.14e-07	3.37e-06	16	34	0.470588	6	OF01402-RA,OF02136-RA,OF05384-RA,OF05534-RA,OF08581-RA,OF09020-RA,OF09521-RA,OF12235-RA,OF14692-RA,OF18488-RA,OF18493-RA,OF18499-RA,OF19912-RA,OF20690-RA,OF21976-RA,OF24046-RA
GO:0008509	anion transmembrane transporter activity	MF	3.34e-08	2.4e-07	28	88	0.318182	6	OF00328-RA,OF02414-RA,OF03889-RA,OF08369-RA,OF09969-RA,OF11048-RA,OF12250-RA,OF12926-RA,OF13209-RA,OF13668-RA,OF14893-RA,OF14895-RA,OF15090-RA,OF16183-RA,OF16184-RA,OF16651-RA,OF16957-RA,OF17871-RA,OF20415-RA,OF20723-RA,OF20724-RA,OF21059-RA,OF22788-RA,OF23163-RA,OF23172-RA,OF23205-RA,OF29414-RA,OF29916-RA
GO:0009055	electron carrier activity	MF	0.000298588	0.00125563	5	173	0.0289017	2	OF05444-RA,OF05998-RA,OF11481-RA,OF11482-RA,OF25050-RA
GO:0009678	hydrogen-translocating pyrophosphatase activity	MF	0.00213425	0.00733323	5	9	0.555556	7	OF03996-RA,OF18519-RA,OF22004-RA,OF23274-RA,OF30063-RA
GO:0010333	terpene synthase activity	MF	2.18e-25	5.98e-24	37	69	0.536232	6	OF00355-RA,OF00357-RA,OF00358-RA,OF00541-RA,OF00542-RA,OF08634-RA,OF08635-RA,OF12275-RA,OF12276-RA,OF15003-RA,OF15228-RA,OF15230-RA,OF15357-RA,OF16675-RA,OF18402-RA,OF18403-RA,OF18404-RA,OF18405-RA,OF18406-RA,OF18940-RA,OF19752-RA,OF20137-RA,OF20140-RA,OF20142-RA,OF20752-RA,OF20753-RA,OF20754-RA,OF20755-RA,OF20756-RA,OF25813-RA,OF25816-RA,OF25817-RA,OF25821-RA,OF25822-RA,OF28912-RA,OF28913-RA,OF2…
GO:0015075	ion transmembrane transporter activity	MF	4.39e-22	1.05e-20	109	389	0.280206	5	OF00328-RA,OF00336-RA,OF00447-RA,OF00448-RA,OF00883-RA,OF01344-RA,OF01406-RA,OF01536-RA,OF01977-RA,OF01984-RA,OF01985-RA,OF02414-RA,OF03233-RA,OF03889-RA,OF04418-RA,OF04644-RA,OF05163-RA,OF05164-RA,OF05593-RA,OF05594-RA,OF06063-RA,OF06064-RA,OF06585-RA,OF06971-RA,OF07174-RA,OF07269-RA,OF07270-RA,OF07271-RA,OF08042-RA,OF08238-RA,OF08369-RA,OF09093-RA,OF09419-RA,OF09969-RA,OF10271-RA,OF10368-RA,OF1…
GO:0015077	monovalent inorganic cation transmembrane transporter activity	MF	4.26e-21	1e-19	60	166	0.361446	8	OF00336-RA,OF00447-RA,OF00448-RA,OF00883-RA,OF01344-RA,OF01406-RA,OF01977-RA,OF01984-RA,OF01985-RA,OF03233-RA,OF05164-RA,OF05593-RA,OF05594-RA,OF06063-RA,OF06064-RA,OF06585-RA,OF06971-RA,OF07174-RA,OF07269-RA,OF07270-RA,OF07271-RA,OF08042-RA,OF08238-RA,OF09419-RA,OF10271-RA,OF10368-RA,OF11036-RA,OF11759-RA,OF11762-RA,OF14558-RA,OF14559-RA,OF14690-RA,OF14991-RA,OF15953-RA,OF16038-RA,OF16765-RA,OF1…
GO:0015078	hydrogen ion transmembrane transporter activity	MF	4.61e-07	3.06e-06	31	110	0.281818	9	OF00336-RA,OF01344-RA,OF01406-RA,OF01984-RA,OF01985-RA,OF07174-RA,OF07269-RA,OF07270-RA,OF07271-RA,OF08042-RA,OF08238-RA,OF09419-RA,OF10368-RA,OF14690-RA,OF14991-RA,OF16038-RA,OF16765-RA,OF17550-RA,OF18604-RA,OF19477-RA,OF22157-RA,OF22192-RA,OF22414-RA,OF23787-RA,OF24324-RA,OF26920-RA,OF27771-RA,OF27929-RA,OF27931-RA,OF27932-RA,OF27933-RA
GO:0015079	potassium ion transmembrane transporter activity	MF	2.99e-25	8.02e-24	29	46	0.630435	9	OF00447-RA,OF00448-RA,OF00883-RA,OF01977-RA,OF03233-RA,OF05164-RA,OF05593-RA,OF05594-RA,OF06063-RA,OF06064-RA,OF06585-RA,OF06971-RA,OF10271-RA,OF11036-RA,OF11759-RA,OF11762-RA,OF14558-RA,OF14559-RA,OF15953-RA,OF16800-RA,OF17793-RA,OF21080-RA,OF21157-RA,OF23819-RA,OF24865-RA,OF25079-RA,OF25548-RA,OF26779-RA,OF27874-RA
GO:0015081	sodium ion transmembrane transporter activity	MF	1.96e-05	0.000102595	6	7	0.857143	9	OF08042-RA,OF16765-RA,OF18604-RA,OF22157-RA,OF22192-RA,OF22414-RA
GO:0015103	inorganic anion transmembrane transporter activity	MF	0.000117084	0.000534226	15	48	0.3125	7	OF00328-RA,OF03889-RA,OF08369-RA,OF11048-RA,OF12250-RA,OF12926-RA,OF13209-RA,OF16651-RA,OF20415-RA,OF20723-RA,OF20724-RA,OF22788-RA,OF23163-RA,OF23172-RA,OF29916-RA
GO:0015116	sulfate transmembrane transporter activity	MF	4.01e-11	3.37e-10	15	19	0.789474	5	OF00328-RA,OF03889-RA,OF08369-RA,OF11048-RA,OF12250-RA,OF12926-RA,OF13209-RA,OF16651-RA,OF20415-RA,OF20723-RA,OF20724-RA,OF22788-RA,OF23163-RA,OF23172-RA,OF29916-RA
GO:0015238	drug transmembrane transporter activity	MF	1.63e-18	2.92e-17	32	67	0.477612	4	OF00812-RA,OF01853-RA,OF03054-RA,OF03458-RA,OF03787-RA,OF04388-RA,OF04434-RA,OF04544-RA,OF04880-RA,OF08586-RA,OF09315-RA,OF10559-RA,OF12312-RA,OF12313-RA,OF14676-RA,OF14677-RA,OF14678-RA,OF16028-RA,OF18106-RA,OF18108-RA,OF18109-RA,OF18112-RA,OF18114-RA,OF19122-RA,OF20764-RA,OF20765-RA,OF20766-RA,OF23814-RA,OF24456-RA,OF24987-RA,OF25494-RA,OF29824-RA
GO:0015267	channel activity	MF	0.000860776	0.00344005	25	109	0.229358	5	OF00883-RA,OF01536-RA,OF04644-RA,OF05163-RA,OF06971-RA,OF09093-RA,OF10271-RA,OF12368-RA,OF14127-RA,OF15606-RA,OF17793-RA,OF19425-RA,OF19429-RA,OF19635-RA,OF19636-RA,OF19637-RA,OF19638-RA,OF20850-RA,OF21157-RA,OF23325-RA,OF24534-RA,OF26450-RA,OF26779-RA,OF26780-RA,OF29382-RA
GO:0015291	secondary active transmembrane transporter activity	MF	3.89e-57	1.51e-55	82	150	0.546667	5	OF00328-RA,OF00336-RA,OF00812-RA,OF01344-RA,OF01853-RA,OF01984-RA,OF01985-RA,OF02414-RA,OF03054-RA,OF03458-RA,OF03787-RA,OF03889-RA,OF04388-RA,OF04434-RA,OF04544-RA,OF04880-RA,OF07174-RA,OF07269-RA,OF07270-RA,OF07271-RA,OF08042-RA,OF08238-RA,OF08369-RA,OF08586-RA,OF09315-RA,OF09419-RA,OF09969-RA,OF10368-RA,OF10559-RA,OF11048-RA,OF12250-RA,OF12312-RA,OF12313-RA,OF12926-RA,OF13209-RA,OF13668-RA,OF1…
GO:0015297	antiporter activity	MF	1.09e-47	3.72e-46	67	121	0.553719	6	OF00336-RA,OF00812-RA,OF01344-RA,OF01853-RA,OF01984-RA,OF01985-RA,OF02414-RA,OF03054-RA,OF03458-RA,OF03787-RA,OF04388-RA,OF04434-RA,OF04544-RA,OF04880-RA,OF07174-RA,OF07269-RA,OF07270-RA,OF07271-RA,OF08042-RA,OF08238-RA,OF08586-RA,OF09315-RA,OF09419-RA,OF09969-RA,OF10368-RA,OF10559-RA,OF12312-RA,OF12313-RA,OF13668-RA,OF14676-RA,OF14677-RA,OF14678-RA,OF14991-RA,OF16028-RA,OF16765-RA,OF16957-RA,OF1…
GO:0015298	solute:cation antiporter activity	MF	1.02e-24	2.62e-23	28	44	0.636364	7	OF00336-RA,OF01344-RA,OF01984-RA,OF01985-RA,OF07174-RA,OF07269-RA,OF07270-RA,OF07271-RA,OF08042-RA,OF08238-RA,OF09419-RA,OF10368-RA,OF14991-RA,OF16765-RA,OF17550-RA,OF18604-RA,OF19477-RA,OF22157-RA,OF22192-RA,OF22414-RA,OF23787-RA,OF24324-RA,OF26920-RA,OF27771-RA,OF27929-RA,OF27931-RA,OF27932-RA,OF27933-RA
GO:0015299	solute:proton antiporter activity	MF	1.02e-24	2.62e-23	28	44	0.636364	8	OF00336-RA,OF01344-RA,OF01984-RA,OF01985-RA,OF07174-RA,OF07269-RA,OF07270-RA,OF07271-RA,OF08042-RA,OF08238-RA,OF09419-RA,OF10368-RA,OF14991-RA,OF16765-RA,OF17550-RA,OF18604-RA,OF19477-RA,OF22157-RA,OF22192-RA,OF22414-RA,OF23787-RA,OF24324-RA,OF26920-RA,OF27771-RA,OF27929-RA,OF27931-RA,OF27932-RA,OF27933-RA
GO:0015301	anion:anion antiporter activity	MF	3.23e-05	0.000164962	7	10	0.7	7	OF02414-RA,OF09969-RA,OF13668-RA,OF16957-RA,OF17871-RA,OF23205-RA,OF29414-RA
GO:0015385	sodium:proton antiporter activity	MF	1.96e-05	0.000102595	6	7	0.857143	10	OF08042-RA,OF16765-RA,OF18604-RA,OF22157-RA,OF22192-RA,OF22414-RA
GO:0015491	cation:cation antiporter activity	MF	1.96e-05	0.000102595	6	7	0.857143	8	OF08042-RA,OF16765-RA,OF18604-RA,OF22157-RA,OF22192-RA,OF22414-RA
GO:0016211	ammonia ligase activity	MF	1.96e-05	0.000102595	6	7	0.857143	6	OF00772-RA,OF04809-RA,OF13476-RA,OF20152-RA,OF22454-RA,OF24645-RA
GO:0016301	kinase activity	MF	6.1e-102	1.15e-99	461	1604	0.287406	5	OF00275-RA,OF00508-RA,OF00510-RA,OF00512-RA,OF00515-RA,OF00743-RA,OF00753-RA,OF00769-RA,OF00814-RA,OF00815-RA,OF00846-RA,OF00847-RA,OF00901-RA,OF00929-RA,OF01128-RA,OF01200-RA,OF01272-RA,OF01286-RA,OF01384-RA,OF01413-RA,OF01435-RA,OF01554-RA,OF01590-RA,OF01603-RA,OF01783-RA,OF01906-RA,OF01948-RA,OF01978-RA,OF01999-RA,OF02170-RA,OF02171-RA,OF02428-RA,OF02530-RA,OF02652-RA,OF02667-RA,OF02739-RA,OF0…
GO:0016307	phosphatidylinositol phosphate kinase activity	MF	6.8e-08	4.85e-07	11	15	0.733333	6	OF04019-RA,OF06508-RA,OF07649-RA,OF11090-RA,OF12223-RA,OF13882-RA,OF14306-RA,OF15741-RA,OF20673-RA,OF28427-RA,OF30099-RA
GO:0016462	pyrophosphatase activity	MF	0.0130041	0.0363664	93	603	0.154229	6	OF00634-RA,OF00672-RA,OF00710-RA,OF00764-RA,OF00876-RA,OF00927-RA,OF01270-RA,OF01406-RA,OF01802-RA,OF01890-RA,OF01907-RA,OF01911-RA,OF01914-RA,OF02037-RA,OF02286-RA,OF02287-RA,OF02339-RA,OF02340-RA,OF02394-RA,OF02580-RA,OF02605-RA,OF02817-RA,OF03507-RA,OF03996-RA,OF04500-RA,OF04764-RA,OF05920-RA,OF06303-RA,OF07543-RA,OF07597-RA,OF09278-RA,OF09343-RA,OF09354-RA,OF09359-RA,OF09363-RA,OF09461-RA,OF0…
GO:0016645	oxidoreductase activity, acting on the CH-NH group of donors	MF	4.05e-07	2.7e-06	13	23	0.565217	4	OF06334-RA,OF07682-RA,OF11213-RA,OF14251-RA,OF15704-RA,OF17275-RA,OF17294-RA,OF26658-RA,OF26659-RA,OF28475-RA,OF29735-RA,OF29737-RA,OF29738-RA
GO:0016705	oxidoreductase activity, acting on paired donors, with incorporation or reduction of molecular oxygen	MF	0.00983479	0.0290152	62	375	0.165333	4	OF00273-RA,OF00825-RA,OF00837-RA,OF00926-RA,OF00934-RA,OF02107-RA,OF02973-RA,OF03297-RA,OF03365-RA,OF04442-RA,OF05950-RA,OF07302-RA,OF07371-RA,OF07894-RA,OF08326-RA,OF08895-RA,OF09505-RA,OF09708-RA,OF10872-RA,OF11517-RA,OF13090-RA,OF13091-RA,OF15182-RA,OF18004-RA,OF18063-RA,OF18229-RA,OF18305-RA,OF18874-RA,OF18949-RA,OF18950-RA,OF18951-RA,OF18952-RA,OF18953-RA,OF18954-RA,OF18955-RA,OF18956-RA,OF1…
GO:0016746	transferase activity, transferring acyl groups	MF	0.0085688	0.0255477	47	269	0.174721	4	OF00052-RA,OF00145-RA,OF00882-RA,OF01403-RA,OF02865-RA,OF02999-RA,OF03203-RA,OF03909-RA,OF04418-RA,OF06352-RA,OF07072-RA,OF07073-RA,OF07881-RA,OF08893-RA,OF09021-RA,OF09023-RA,OF09025-RA,OF11203-RA,OF12680-RA,OF12810-RA,OF12826-RA,OF13069-RA,OF13070-RA,OF13243-RA,OF16611-RA,OF17868-RA,OF19011-RA,OF19699-RA,OF20207-RA,OF20208-RA,OF20209-RA,OF20212-RA,OF21156-RA,OF22746-RA,OF23332-RA,OF23333-RA,OF2…
GO:0016747	transferase activity, transferring acyl groups other than amino-acyl groups	MF	0.00125646	0.0047359	42	216	0.194444	5	OF00052-RA,OF00145-RA,OF01403-RA,OF02865-RA,OF02999-RA,OF03203-RA,OF03909-RA,OF04418-RA,OF06352-RA,OF07072-RA,OF07073-RA,OF07881-RA,OF09021-RA,OF09023-RA,OF09025-RA,OF11203-RA,OF12680-RA,OF12826-RA,OF13069-RA,OF13070-RA,OF13243-RA,OF16611-RA,OF17868-RA,OF19011-RA,OF19699-RA,OF20207-RA,OF20208-RA,OF20209-RA,OF20212-RA,OF22746-RA,OF23332-RA,OF23333-RA,OF23562-RA,OF26021-RA,OF26083-RA,OF26120-RA,OF2…
GO:0016758	transferase activity, transferring hexosyl groups	MF	0.0115129	0.0326827	68	420	0.161905	5	OF00863-RA,OF01402-RA,OF02136-RA,OF02235-RA,OF02236-RA,OF02342-RA,OF02457-RA,OF02883-RA,OF03658-RA,OF04049-RA,OF04119-RA,OF04120-RA,OF05384-RA,OF05524-RA,OF05534-RA,OF05846-RA,OF05848-RA,OF06095-RA,OF06527-RA,OF07731-RA,OF08018-RA,OF08290-RA,OF08581-RA,OF09020-RA,OF09521-RA,OF09589-RA,OF10594-RA,OF11075-RA,OF11386-RA,OF11889-RA,OF12235-RA,OF12808-RA,OF13545-RA,OF14209-RA,OF14520-RA,OF14692-RA,OF1…
GO:0016759	cellulose synthase activity	MF	1.64e-12	1.52e-11	24	41	0.585366	7	OF00863-RA,OF02236-RA,OF02342-RA,OF02457-RA,OF02883-RA,OF03658-RA,OF04119-RA,OF04120-RA,OF06095-RA,OF07731-RA,OF08290-RA,OF13545-RA,OF14209-RA,OF14520-RA,OF17030-RA,OF17884-RA,OF20607-RA,OF21139-RA,OF22366-RA,OF24303-RA,OF25220-RA,OF28517-RA,OF28622-RA,OF30231-RA
GO:0016760	cellulose synthase (UDP-forming) activity	MF	1.64e-12	1.52e-11	24	41	0.585366	7	OF00863-RA,OF02236-RA,OF02342-RA,OF02457-RA,OF02883-RA,OF03658-RA,OF04119-RA,OF04120-RA,OF06095-RA,OF07731-RA,OF08290-RA,OF13545-RA,OF14209-RA,OF14520-RA,OF17030-RA,OF17884-RA,OF20607-RA,OF21139-RA,OF22366-RA,OF24303-RA,OF25220-RA,OF28517-RA,OF28622-RA,OF30231-RA
GO:0016772	transferase activity, transferring phosphorus-containing groups	MF	2.02e-99	2.85e-97	491	1778	0.276153	4	OF00275-RA,OF00508-RA,OF00510-RA,OF00512-RA,OF00515-RA,OF00707-RA,OF00743-RA,OF00753-RA,OF00769-RA,OF00814-RA,OF00815-RA,OF00846-RA,OF00847-RA,OF00901-RA,OF00929-RA,OF01128-RA,OF01200-RA,OF01272-RA,OF01286-RA,OF01384-RA,OF01413-RA,OF01435-RA,OF01465-RA,OF01554-RA,OF01590-RA,OF01603-RA,OF01783-RA,OF01906-RA,OF01948-RA,OF01978-RA,OF01999-RA,OF02170-RA,OF02171-RA,OF02428-RA,OF02530-RA,OF02646-RA,OF0…
GO:0016773	phosphotransferase activity, alcohol group as acceptor	MF	1.15e-110	3.25e-108	459	1537	0.298634	5	OF00275-RA,OF00508-RA,OF00510-RA,OF00512-RA,OF00515-RA,OF00743-RA,OF00753-RA,OF00769-RA,OF00814-RA,OF00815-RA,OF00846-RA,OF00847-RA,OF00901-RA,OF00929-RA,OF01128-RA,OF01200-RA,OF01272-RA,OF01286-RA,OF01384-RA,OF01413-RA,OF01435-RA,OF01554-RA,OF01590-RA,OF01603-RA,OF01783-RA,OF01906-RA,OF01948-RA,OF01978-RA,OF01999-RA,OF02170-RA,OF02171-RA,OF02428-RA,OF02530-RA,OF02652-RA,OF02667-RA,OF02739-RA,OF0…
GO:0016775	phosphotransferase activity, nitrogenous group as acceptor	MF	0.00248217	0.00835045	9	26	0.346154	5	OF04177-RA,OF05969-RA,OF09716-RA,OF11505-RA,OF11928-RA,OF16868-RA,OF20360-RA,OF28751-RA,OF30304-RA
GO:0016779	nucleotidyltransferase activity	MF	0.0029309	0.00971507	30	147	0.204082	5	OF00707-RA,OF01465-RA,OF02646-RA,OF02737-RA,OF02738-RA,OF03551-RA,OF04196-RA,OF06340-RA,OF11211-RA,OF11908-RA,OF11935-RA,OF11953-RA,OF11954-RA,OF11956-RA,OF11957-RA,OF11959-RA,OF11960-RA,OF11961-RA,OF11962-RA,OF17300-RA,OF17695-RA,OF17891-RA,OF17994-RA,OF22494-RA,OF23098-RA,OF25345-RA,OF25637-RA,OF26804-RA,OF29375-RA,OF29815-RA
GO:0016788	hydrolase activity, acting on ester bonds	MF	7.06e-06	3.98e-05	34	569	0.059754	4	OF00827-RA,OF01091-RA,OF02332-RA,OF02985-RA,OF05216-RA,OF06195-RA,OF06783-RA,OF07395-RA,OF10918-RA,OF10992-RA,OF11345-RA,OF12311-RA,OF12688-RA,OF13115-RA,OF13116-RA,OF13130-RA,OF16854-RA,OF16855-RA,OF16856-RA,OF19034-RA,OF19463-RA,OF19464-RA,OF20759-RA,OF21681-RA,OF22919-RA,OF22936-RA,OF23548-RA,OF24899-RA,OF25952-RA,OF26135-RA,OF26866-RA,OF28109-RA,OF28110-RA,OF29595-RA
GO:0016817	hydrolase activity, acting on acid anhydrides	MF	0.0126014	0.0353278	95	617	0.153971	4	OF00634-RA,OF00672-RA,OF00710-RA,OF00764-RA,OF00876-RA,OF00927-RA,OF01270-RA,OF01406-RA,OF01802-RA,OF01890-RA,OF01907-RA,OF01911-RA,OF01914-RA,OF02037-RA,OF02286-RA,OF02287-RA,OF02339-RA,OF02340-RA,OF02394-RA,OF02580-RA,OF02605-RA,OF02817-RA,OF03507-RA,OF03996-RA,OF04500-RA,OF04764-RA,OF05920-RA,OF06303-RA,OF07543-RA,OF07597-RA,OF09278-RA,OF09343-RA,OF09354-RA,OF09359-RA,OF09363-RA,OF09461-RA,OF0…
GO:0016818	hydrolase activity, acting on acid anhydrides, in phosphorus-containing anhydrides	MF	0.00936782	0.0277101	95	611	0.155483	5	OF00634-RA,OF00672-RA,OF00710-RA,OF00764-RA,OF00876-RA,OF00927-RA,OF01270-RA,OF01406-RA,OF01802-RA,OF01890-RA,OF01907-RA,OF01911-RA,OF01914-RA,OF02037-RA,OF02286-RA,OF02287-RA,OF02339-RA,OF02340-RA,OF02394-RA,OF02580-RA,OF02605-RA,OF02817-RA,OF03507-RA,OF03996-RA,OF04500-RA,OF04764-RA,OF05920-RA,OF06303-RA,OF07543-RA,OF07597-RA,OF09278-RA,OF09343-RA,OF09354-RA,OF09359-RA,OF09363-RA,OF09461-RA,OF0…
GO:0016820	hydrolase activity, acting on acid anhydrides, catalyzing transmembrane movement of substances	MF	0.0178374	0.0438925	3	89	0.0337079	4	OF01406-RA,OF14690-RA,OF16038-RA
GO:0016829	lyase activity	MF	0.000169606	0.000755518	46	225	0.204444	3	OF00355-RA,OF00357-RA,OF00358-RA,OF00541-RA,OF00542-RA,OF02338-RA,OF03475-RA,OF04012-RA,OF07780-RA,OF08634-RA,OF08635-RA,OF11265-RA,OF12275-RA,OF12276-RA,OF12309-RA,OF15003-RA,OF15228-RA,OF15230-RA,OF15357-RA,OF16675-RA,OF16871-RA,OF18081-RA,OF18402-RA,OF18403-RA,OF18404-RA,OF18405-RA,OF18406-RA,OF18940-RA,OF19752-RA,OF20137-RA,OF20140-RA,OF20142-RA,OF20752-RA,OF20753-RA,OF20754-RA,OF20755-RA,OF2…
GO:0016835	carbon-oxygen lyase activity	MF	1.82e-10	1.49e-09	39	126	0.309524	4	OF00355-RA,OF00357-RA,OF00358-RA,OF00541-RA,OF00542-RA,OF02338-RA,OF08634-RA,OF08635-RA,OF12275-RA,OF12276-RA,OF15003-RA,OF15228-RA,OF15230-RA,OF15357-RA,OF16675-RA,OF16871-RA,OF18402-RA,OF18403-RA,OF18404-RA,OF18405-RA,OF18406-RA,OF18940-RA,OF19752-RA,OF20137-RA,OF20140-RA,OF20142-RA,OF20752-RA,OF20753-RA,OF20754-RA,OF20755-RA,OF20756-RA,OF25813-RA,OF25816-RA,OF25817-RA,OF25821-RA,OF25822-RA,OF2…
GO:0016838	carbon-oxygen lyase activity, acting on phosphates	MF	2.52e-23	6.3e-22	37	73	0.506849	5	OF00355-RA,OF00357-RA,OF00358-RA,OF00541-RA,OF00542-RA,OF08634-RA,OF08635-RA,OF12275-RA,OF12276-RA,OF15003-RA,OF15228-RA,OF15230-RA,OF15357-RA,OF16675-RA,OF18402-RA,OF18403-RA,OF18404-RA,OF18405-RA,OF18406-RA,OF18940-RA,OF19752-RA,OF20137-RA,OF20140-RA,OF20142-RA,OF20752-RA,OF20753-RA,OF20754-RA,OF20755-RA,OF20756-RA,OF25813-RA,OF25816-RA,OF25817-RA,OF25821-RA,OF25822-RA,OF28912-RA,OF28913-RA,OF2…
GO:0016880	acid-ammonia (or amide) ligase activity	MF	1.96e-05	0.000102595	6	7	0.857143	5	OF00772-RA,OF04809-RA,OF13476-RA,OF20152-RA,OF22454-RA,OF24645-RA
GO:0017076	purine nucleotide binding	MF	2.75e-69	1.41e-67	597	2678	0.222928	5	OF00001-RA,OF00275-RA,OF00455-RA,OF00456-RA,OF00508-RA,OF00510-RA,OF00512-RA,OF00515-RA,OF00634-RA,OF00672-RA,OF00710-RA,OF00743-RA,OF00753-RA,OF00764-RA,OF00769-RA,OF00814-RA,OF00815-RA,OF00846-RA,OF00847-RA,OF00876-RA,OF00901-RA,OF00929-RA,OF00982-RA,OF01128-RA,OF01200-RA,OF01270-RA,OF01272-RA,OF01286-RA,OF01384-RA,OF01413-RA,OF01435-RA,OF01554-RA,OF01590-RA,OF01603-RA,OF01783-RA,OF01802-RA,OF0…
GO:0019139	cytokinin dehydrogenase activity	MF	6.47e-09	4.83e-08	10	11	0.909091	5	OF07682-RA,OF14251-RA,OF15704-RA,OF17275-RA,OF26658-RA,OF26659-RA,OF28475-RA,OF29735-RA,OF29737-RA,OF29738-RA
GO:0019789	SUMO transferase activity	MF	0.0162886	0.0404345	4	9	0.444444	5	OF23515-RA,OF27569-RA,OF27570-RA,OF27571-RA
GO:0020037	heme binding	MF	0.0014159	0.00531908	75	438	0.171233	5	OF00273-RA,OF00825-RA,OF00837-RA,OF00926-RA,OF00934-RA,OF02107-RA,OF02512-RA,OF02513-RA,OF02973-RA,OF03297-RA,OF03365-RA,OF05950-RA,OF07302-RA,OF07371-RA,OF07894-RA,OF08326-RA,OF08895-RA,OF09505-RA,OF09708-RA,OF10872-RA,OF11517-RA,OF13090-RA,OF13091-RA,OF14686-RA,OF15182-RA,OF16033-RA,OF16456-RA,OF16457-RA,OF17106-RA,OF17108-RA,OF18004-RA,OF18063-RA,OF18229-RA,OF18305-RA,OF18463-RA,OF18465-RA,OF1…
GO:0022803	passive transmembrane transporter activity	MF	0.000860776	0.00344005	25	109	0.229358	4	OF00883-RA,OF01536-RA,OF04644-RA,OF05163-RA,OF06971-RA,OF09093-RA,OF10271-RA,OF12368-RA,OF14127-RA,OF15606-RA,OF17793-RA,OF19425-RA,OF19429-RA,OF19635-RA,OF19636-RA,OF19637-RA,OF19638-RA,OF20850-RA,OF21157-RA,OF23325-RA,OF24534-RA,OF26450-RA,OF26779-RA,OF26780-RA,OF29382-RA
GO:0022804	active transmembrane transporter activity	MF	3.44e-32	1.08e-30	90	245	0.367347	4	OF00328-RA,OF00336-RA,OF00812-RA,OF01344-RA,OF01406-RA,OF01853-RA,OF01984-RA,OF01985-RA,OF02414-RA,OF03054-RA,OF03458-RA,OF03787-RA,OF03889-RA,OF03996-RA,OF04388-RA,OF04434-RA,OF04544-RA,OF04880-RA,OF07174-RA,OF07269-RA,OF07270-RA,OF07271-RA,OF08042-RA,OF08238-RA,OF08369-RA,OF08586-RA,OF09315-RA,OF09419-RA,OF09969-RA,OF10368-RA,OF10559-RA,OF11048-RA,OF12250-RA,OF12312-RA,OF12313-RA,OF12926-RA,OF1…
GO:0022838	substrate-specific channel activity	MF	0.000860776	0.00344005	25	109	0.229358	5	OF00883-RA,OF01536-RA,OF04644-RA,OF05163-RA,OF06971-RA,OF09093-RA,OF10271-RA,OF12368-RA,OF14127-RA,OF15606-RA,OF17793-RA,OF19425-RA,OF19429-RA,OF19635-RA,OF19636-RA,OF19637-RA,OF19638-RA,OF20850-RA,OF21157-RA,OF23325-RA,OF24534-RA,OF26450-RA,OF26779-RA,OF26780-RA,OF29382-RA
GO:0022857	transmembrane transporter activity	MF	6.86e-26	1.93e-24	171	683	0.250366	3	OF00328-RA,OF00336-RA,OF00447-RA,OF00448-RA,OF00655-RA,OF00659-RA,OF00812-RA,OF00883-RA,OF01183-RA,OF01344-RA,OF01406-RA,OF01536-RA,OF01853-RA,OF01977-RA,OF01984-RA,OF01985-RA,OF02414-RA,OF02479-RA,OF02480-RA,OF03054-RA,OF03233-RA,OF03458-RA,OF03787-RA,OF03889-RA,OF03996-RA,OF04084-RA,OF04085-RA,OF04388-RA,OF04418-RA,OF04434-RA,OF04544-RA,OF04644-RA,OF04880-RA,OF05163-RA,OF05164-RA,OF05593-RA,OF0…
GO:0022890	inorganic cation transmembrane transporter activity	MF	8.35e-14	8.58e-13	64	225	0.284444	7	OF00336-RA,OF00447-RA,OF00448-RA,OF00883-RA,OF01344-RA,OF01406-RA,OF01977-RA,OF01984-RA,OF01985-RA,OF03233-RA,OF04418-RA,OF05164-RA,OF05593-RA,OF05594-RA,OF06063-RA,OF06064-RA,OF06585-RA,OF06971-RA,OF07174-RA,OF07269-RA,OF07270-RA,OF07271-RA,OF08042-RA,OF08238-RA,OF09419-RA,OF10271-RA,OF10368-RA,OF10580-RA,OF11036-RA,OF11759-RA,OF11762-RA,OF14127-RA,OF14558-RA,OF14559-RA,OF14690-RA,OF14991-RA,OF1…
GO:0022891	substrate-specific transmembrane transporter activity	MF	8.39e-15	1.03e-13	109	456	0.239035	4	OF00328-RA,OF00336-RA,OF00447-RA,OF00448-RA,OF00883-RA,OF01344-RA,OF01406-RA,OF01536-RA,OF01977-RA,OF01984-RA,OF01985-RA,OF02414-RA,OF03233-RA,OF03889-RA,OF04418-RA,OF04644-RA,OF05163-RA,OF05164-RA,OF05593-RA,OF05594-RA,OF06063-RA,OF06064-RA,OF06585-RA,OF06971-RA,OF07174-RA,OF07269-RA,OF07270-RA,OF07271-RA,OF08042-RA,OF08238-RA,OF08369-RA,OF09093-RA,OF09419-RA,OF09969-RA,OF10271-RA,OF10368-RA,OF1…
GO:0022892	substrate-specific transporter activity	MF	1.06e-11	9.33e-11	109	495	0.220202	3	OF00328-RA,OF00336-RA,OF00447-RA,OF00448-RA,OF00883-RA,OF01344-RA,OF01406-RA,OF01536-RA,OF01977-RA,OF01984-RA,OF01985-RA,OF02414-RA,OF03233-RA,OF03889-RA,OF04418-RA,OF04644-RA,OF05163-RA,OF05164-RA,OF05593-RA,OF05594-RA,OF06063-RA,OF06064-RA,OF06585-RA,OF06971-RA,OF07174-RA,OF07269-RA,OF07270-RA,OF07271-RA,OF08042-RA,OF08238-RA,OF08369-RA,OF09093-RA,OF09419-RA,OF09969-RA,OF10271-RA,OF10368-RA,OF1…
GO:0030554	adenyl nucleotide binding	MF	3.32e-74	2.5e-72	561	2402	0.233555	6	OF00001-RA,OF00275-RA,OF00456-RA,OF00508-RA,OF00510-RA,OF00512-RA,OF00515-RA,OF00672-RA,OF00710-RA,OF00743-RA,OF00753-RA,OF00764-RA,OF00769-RA,OF00814-RA,OF00815-RA,OF00846-RA,OF00847-RA,OF00901-RA,OF00929-RA,OF00982-RA,OF01128-RA,OF01200-RA,OF01270-RA,OF01272-RA,OF01286-RA,OF01384-RA,OF01413-RA,OF01435-RA,OF01554-RA,OF01590-RA,OF01603-RA,OF01783-RA,OF01802-RA,OF01906-RA,OF01911-RA,OF01914-RA,OF0…
GO:0032182	ubiquitin-like protein binding	MF	0.00643668	0.0197123	3	4	0.75	4	OF01692-RA,OF09189-RA,OF15073-RA
GO:0032549	ribonucleoside binding	MF	2.75e-69	1.41e-67	597	2678	0.222928	5	OF00001-RA,OF00275-RA,OF00455-RA,OF00456-RA,OF00508-RA,OF00510-RA,OF00512-RA,OF00515-RA,OF00634-RA,OF00672-RA,OF00710-RA,OF00743-RA,OF00753-RA,OF00764-RA,OF00769-RA,OF00814-RA,OF00815-RA,OF00846-RA,OF00847-RA,OF00876-RA,OF00901-RA,OF00929-RA,OF00982-RA,OF01128-RA,OF01200-RA,OF01270-RA,OF01272-RA,OF01286-RA,OF01384-RA,OF01413-RA,OF01435-RA,OF01554-RA,OF01590-RA,OF01603-RA,OF01783-RA,OF01802-RA,OF0…
GO:0032550	purine ribonucleoside binding	MF	2.94e-70	1.75e-68	597	2666	0.223931	6	OF00001-RA,OF00275-RA,OF00455-RA,OF00456-RA,OF00508-RA,OF00510-RA,OF00512-RA,OF00515-RA,OF00634-RA,OF00672-RA,OF00710-RA,OF00743-RA,OF00753-RA,OF00764-RA,OF00769-RA,OF00814-RA,OF00815-RA,OF00846-RA,OF00847-RA,OF00876-RA,OF00901-RA,OF00929-RA,OF00982-RA,OF01128-RA,OF01200-RA,OF01270-RA,OF01272-RA,OF01286-RA,OF01384-RA,OF01413-RA,OF01435-RA,OF01554-RA,OF01590-RA,OF01603-RA,OF01783-RA,OF01802-RA,OF0…
GO:0032553	ribonucleotide binding	MF	8.27e-70	4.66e-68	600	2690	0.223048	4	OF00001-RA,OF00275-RA,OF00455-RA,OF00456-RA,OF00508-RA,OF00510-RA,OF00512-RA,OF00515-RA,OF00634-RA,OF00672-RA,OF00710-RA,OF00743-RA,OF00753-RA,OF00764-RA,OF00769-RA,OF00814-RA,OF00815-RA,OF00846-RA,OF00847-RA,OF00876-RA,OF00901-RA,OF00929-RA,OF00982-RA,OF01128-RA,OF01200-RA,OF01270-RA,OF01272-RA,OF01286-RA,OF01384-RA,OF01413-RA,OF01435-RA,OF01554-RA,OF01590-RA,OF01603-RA,OF01783-RA,OF01802-RA,OF0…
GO:0032555	purine ribonucleotide binding	MF	2.94e-70	1.75e-68	597	2666	0.223931	5	OF00001-RA,OF00275-RA,OF00455-RA,OF00456-RA,OF00508-RA,OF00510-RA,OF00512-RA,OF00515-RA,OF00634-RA,OF00672-RA,OF00710-RA,OF00743-RA,OF00753-RA,OF00764-RA,OF00769-RA,OF00814-RA,OF00815-RA,OF00846-RA,OF00847-RA,OF00876-RA,OF00901-RA,OF00929-RA,OF00982-RA,OF01128-RA,OF01200-RA,OF01270-RA,OF01272-RA,OF01286-RA,OF01384-RA,OF01413-RA,OF01435-RA,OF01554-RA,OF01590-RA,OF01603-RA,OF01783-RA,OF01802-RA,OF0…
GO:0032559	adenyl ribonucleotide binding	MF	1.18e-74	9.46e-73	561	2397	0.234043	6	OF00001-RA,OF00275-RA,OF00456-RA,OF00508-RA,OF00510-RA,OF00512-RA,OF00515-RA,OF00672-RA,OF00710-RA,OF00743-RA,OF00753-RA,OF00764-RA,OF00769-RA,OF00814-RA,OF00815-RA,OF00846-RA,OF00847-RA,OF00901-RA,OF00929-RA,OF00982-RA,OF01128-RA,OF01200-RA,OF01270-RA,OF01272-RA,OF01286-RA,OF01384-RA,OF01413-RA,OF01435-RA,OF01554-RA,OF01590-RA,OF01603-RA,OF01783-RA,OF01802-RA,OF01906-RA,OF01911-RA,OF01914-RA,OF0…
GO:0035250	UDP-galactosyltransferase activity	MF	3.12e-06	1.87e-05	6	6	1	6	OF05534-RA,OF18488-RA,OF18493-RA,OF18499-RA,OF19912-RA,OF21976-RA
GO:0035251	UDP-glucosyltransferase activity	MF	1.33e-07	9.19e-07	24	73	0.328767	6	OF00863-RA,OF02236-RA,OF02342-RA,OF02457-RA,OF02883-RA,OF03658-RA,OF04119-RA,OF04120-RA,OF06095-RA,OF07731-RA,OF08290-RA,OF13545-RA,OF14209-RA,OF14520-RA,OF17030-RA,OF17884-RA,OF20607-RA,OF21139-RA,OF22366-RA,OF24303-RA,OF25220-RA,OF28517-RA,OF28622-RA,OF30231-RA
GO:0035639	purine ribonucleoside triphosphate binding	MF	6.46e-74	4.55e-72	575	2489	0.231016	5	OF00275-RA,OF00455-RA,OF00456-RA,OF00508-RA,OF00510-RA,OF00512-RA,OF00515-RA,OF00634-RA,OF00672-RA,OF00710-RA,OF00743-RA,OF00753-RA,OF00764-RA,OF00769-RA,OF00814-RA,OF00815-RA,OF00846-RA,OF00847-RA,OF00876-RA,OF00901-RA,OF00929-RA,OF00982-RA,OF01128-RA,OF01200-RA,OF01270-RA,OF01272-RA,OF01286-RA,OF01384-RA,OF01413-RA,OF01435-RA,OF01554-RA,OF01590-RA,OF01603-RA,OF01783-RA,OF01802-RA,OF01890-RA,OF0…
GO:0042083	5,10-methylenetetrahydrofolate-dependent methyltransferase activity	MF	0.00176956	0.00623216	3	3	1	6	OF06334-RA,OF11213-RA,OF17294-RA
GO:0042623	ATPase activity, coupled	MF	0.00198357	0.00687842	6	158	0.0379747	9	OF01406-RA,OF02286-RA,OF02287-RA,OF14690-RA,OF16038-RA,OF23085-RA
GO:0043130	ubiquitin binding	MF	0.00643668	0.0197123	3	4	0.75	5	OF01692-RA,OF09189-RA,OF15073-RA
GO:0043492	ATPase activity, coupled to movement of substances	MF	0.00816998	0.0246192	3	100	0.03	10	OF01406-RA,OF14690-RA,OF16038-RA
GO:0043565	sequence-specific DNA binding	MF	3.23e-09	2.51e-08	2	290	0.00689655	6	OF02316-RA,OF10261-RA
GO:0044877	macromolecular complex binding	MF	0.00909541	0.0270463	35	189	0.185185	3	OF00634-RA,OF00672-RA,OF00876-RA,OF01270-RA,OF01315-RA,OF01802-RA,OF01828-RA,OF01911-RA,OF02339-RA,OF02340-RA,OF03507-RA,OF06303-RA,OF08959-RA,OF09278-RA,OF09299-RA,OF09359-RA,OF09997-RA,OF09999-RA,OF11250-RA,OF12791-RA,OF13517-RA,OF14125-RA,OF14235-RA,OF14825-RA,OF15605-RA,OF16124-RA,OF16876-RA,OF18535-RA,OF21154-RA,OF22028-RA,OF23376-RA,OF23451-RA,OF23650-RA,OF29367-RA,OF29368-RA
GO:0046527	glucosyltransferase activity	MF	2.04e-07	1.4e-06	24	74	0.324324	6	OF00863-RA,OF02236-RA,OF02342-RA,OF02457-RA,OF02883-RA,OF03658-RA,OF04119-RA,OF04120-RA,OF06095-RA,OF07731-RA,OF08290-RA,OF13545-RA,OF14209-RA,OF14520-RA,OF17030-RA,OF17884-RA,OF20607-RA,OF21139-RA,OF22366-RA,OF24303-RA,OF25220-RA,OF28517-RA,OF28622-RA,OF30231-RA
GO:0046873	metal ion transmembrane transporter activity	MF	4.11e-13	4.02e-12	39	112	0.348214	8	OF00447-RA,OF00448-RA,OF00883-RA,OF01977-RA,OF03233-RA,OF04418-RA,OF05164-RA,OF05593-RA,OF05594-RA,OF06063-RA,OF06064-RA,OF06585-RA,OF06971-RA,OF08042-RA,OF10271-RA,OF10580-RA,OF11036-RA,OF11759-RA,OF11762-RA,OF14127-RA,OF14558-RA,OF14559-RA,OF15606-RA,OF15953-RA,OF16765-RA,OF16800-RA,OF17793-RA,OF18604-RA,OF21080-RA,OF21157-RA,OF22157-RA,OF22192-RA,OF22414-RA,OF23819-RA,OF24865-RA,OF25079-RA,OF2…
GO:0046906	tetrapyrrole binding	MF	0.00404698	0.0131819	75	453	0.165563	4	OF00273-RA,OF00825-RA,OF00837-RA,OF00926-RA,OF00934-RA,OF02107-RA,OF02512-RA,OF02513-RA,OF02973-RA,OF03297-RA,OF03365-RA,OF05950-RA,OF07302-RA,OF07371-RA,OF07894-RA,OF08326-RA,OF08895-RA,OF09505-RA,OF09708-RA,OF10872-RA,OF11517-RA,OF13090-RA,OF13091-RA,OF14686-RA,OF15182-RA,OF16033-RA,OF16456-RA,OF16457-RA,OF17106-RA,OF17108-RA,OF18004-RA,OF18063-RA,OF18229-RA,OF18305-RA,OF18463-RA,OF18465-RA,OF1…
GO:0046983	protein dimerization activity	MF	8.97e-09	6.61e-08	5	320	0.015625	4	OF05237-RA,OF24920-RA,OF24921-RA,OF27113-RA,OF27116-RA
GO:0047216	inositol 3-alpha-galactosyltransferase activity	MF	3.12e-06	1.87e-05	6	6	1	7	OF05534-RA,OF18488-RA,OF18493-RA,OF18499-RA,OF19912-RA,OF21976-RA
GO:0047262	polygalacturonate 4-alpha-galacturonosyltransferase activity	MF	0.000996335	0.00381929	8	19	0.421053	6	OF04049-RA,OF10594-RA,OF11386-RA,OF12808-RA,OF14867-RA,OF16162-RA,OF23355-RA,OF30134-RA
GO:0070008	serine-type exopeptidase activity	MF	9.61e-05	0.000443718	18	62	0.290323	6	OF06731-RA,OF06734-RA,OF06735-RA,OF06739-RA,OF06740-RA,OF10944-RA,OF11982-RA,OF11983-RA,OF13840-RA,OF13842-RA,OF17422-RA,OF17613-RA,OF18981-RA,OF20381-RA,OF20811-RA,OF22609-RA,OF25466-RA,OF25468-RA
GO:0070566	adenylyltransferase activity	MF	0.00150308	0.00558373	6	12	0.5	6	OF00707-RA,OF02737-RA,OF02738-RA,OF17695-RA,OF23098-RA,OF25637-RA
GO:0090484	drug transporter activity	MF	1.63e-18	2.92e-17	32	67	0.477612	3	OF00812-RA,OF01853-RA,OF03054-RA,OF03458-RA,OF03787-RA,OF04388-RA,OF04434-RA,OF04544-RA,OF04880-RA,OF08586-RA,OF09315-RA,OF10559-RA,OF12312-RA,OF12313-RA,OF14676-RA,OF14677-RA,OF14678-RA,OF16028-RA,OF18106-RA,OF18108-RA,OF18109-RA,OF18112-RA,OF18114-RA,OF19122-RA,OF20764-RA,OF20765-RA,OF20766-RA,OF23814-RA,OF24456-RA,OF24987-RA,OF25494-RA,OF29824-RA
GO:0097367	carbohydrate derivative binding	MF	2.97e-69	1.46e-67	606	2734	0.221653	3	OF00001-RA,OF00275-RA,OF00455-RA,OF00456-RA,OF00508-RA,OF00510-RA,OF00512-RA,OF00515-RA,OF00634-RA,OF00672-RA,OF00710-RA,OF00743-RA,OF00753-RA,OF00764-RA,OF00769-RA,OF00814-RA,OF00815-RA,OF00846-RA,OF00847-RA,OF00876-RA,OF00901-RA,OF00925-RA,OF00929-RA,OF00982-RA,OF01128-RA,OF01200-RA,OF01270-RA,OF01272-RA,OF01286-RA,OF01384-RA,OF01413-RA,OF01435-RA,OF01554-RA,OF01590-RA,OF01603-RA,OF01783-RA,OF0…
GO:1901682	sulfur compound transmembrane transporter activity	MF	4.01e-11	3.37e-10	15	19	0.789474	4	OF00328-RA,OF03889-RA,OF08369-RA,OF11048-RA,OF12250-RA,OF12926-RA,OF13209-RA,OF16651-RA,OF20415-RA,OF20723-RA,OF20724-RA,OF22788-RA,OF23163-RA,OF23172-RA,OF29916-RA

## Sheet: Contraction.kegg.enrichment
ID	Description	Pvalue	Qvalue	Count	geneID
map00010	Glycolysis / Gluconeogenesis	0.747956	0.916216	6	OF09193-RA/OF08448-RA/OF09096-RA/OF12291-RA/OF28526-RA/OF27246-RA
map00020	Citrate cycle (TCA cycle)	0.698176	0.916216	3	OF16579-RA/OF16991-RA/OF00884-RA
map00030	Pentose phosphate pathway	0.690829	0.916216	3	OF13684-RA/OF26972-RA/OF27246-RA
map00040	Pentose and glucuronate interconversions	0.800403	0.916216	4	OF00484-RA/OF18336-RA/OF11319-RA/OF23080-RA
map00051	Fructose and mannose metabolism	0.379966	0.916216	5	OF10077-RA/OF06960-RA/OF18782-RA/OF20913-RA/OF27246-RA
map00052	Galactose metabolism	0.284353	0.916216	5	OF13299-RA/OF14408-RA/OF11319-RA/OF24501-RA/OF23732-RA
map00053	Ascorbate and aldarate metabolism	0.564701	0.916216	3	OF27402-RA/OF08448-RA/OF11319-RA
map00061	Fatty acid biosynthesis	0.808848	0.916216	2	OF08377-RA/OF12530-RA
map00062	Fatty acid elongation	0.611842	0.916216	2	OF08622-RA/OF04205-RA
map00071	Fatty acid degradation	0.0323088	0.727887	8	OF08448-RA/OF09096-RA/OF12291-RA/OF26813-RA/OF28526-RA/OF12530-RA/OF17865-RA/OF27354-RA
map00190	Oxidative phosphorylation	0.787631	0.916216	6	OF00491-RA/OF19815-RA/OF23987-RA/OF09534-RA/OF01338-RA/OF14952-RA
map00195	Photosynthesis	0.914716	0.939218	1	OF21647-RA
map00196	Photosynthesis - antenna proteins	0.354146	0.916216	2	OF24019-RA/OF07670-RA
map00220	Arginine biosynthesis	0.0912449	0.727887	5	OF30211-RA/OF26856-RA/OF21980-RA/OF01776-RA/OF00643-RA
map00230	Purine metabolism	0.43564	0.916216	10	OF22548-RA/OF18795-RA/OF01698-RA/OF09193-RA/OF11025-RA/OF02219-RA/OF06705-RA/OF17586-RA/OF17096-RA/OF26359-RA
map00240	Pyrimidine metabolism	0.100849	0.727887	11	OF18795-RA/OF01698-RA/OF11025-RA/OF08239-RA/OF18389-RA/OF12715-RA/OF15482-RA/OF17586-RA/OF17096-RA/OF26359-RA/OF27265-RA
map00250	Alanine, aspartate and glutamate metabolism	0.739499	0.916216	3	OF15141-RA/OF01776-RA/OF00643-RA
map00260	Glycine, serine and threonine metabolism	0.786047	0.916216	4	OF24168-RA/OF06115-RA/OF21866-RA/OF22047-RA
map00270	Cysteine and methionine metabolism	0.670605	0.916216	6	OF15145-RA/OF15445-RA/OF16011-RA/OF04558-RA/OF00643-RA/OF05657-RA
map00310	Lysine degradation	0.401056	0.916216	3	OF16991-RA/OF08448-RA/OF27354-RA
map00330	Arginine and proline metabolism	0.284353	0.916216	5	OF15145-RA/OF18579-RA/OF08448-RA/OF00643-RA/OF15482-RA
map00350	Tyrosine metabolism	0.0478996	0.727887	7	OF24168-RA/OF06115-RA/OF22973-RA/OF09096-RA/OF12291-RA/OF00643-RA/OF28526-RA
map00360	Phenylalanine metabolism	0.11393	0.727887	7	OF07637-RA/OF24168-RA/OF06115-RA/OF28367-RA/OF22973-RA/OF00643-RA/OF25311-RA
map00400	Phenylalanine, tyrosine and tryptophan biosynthesis	0.514804	0.916216	4	OF15640-RA/OF00643-RA/OF21924-RA/OF07434-RA
map00410	beta-Alanine metabolism	0.100468	0.727887	6	OF15145-RA/OF24168-RA/OF06115-RA/OF08448-RA/OF18389-RA/OF26813-RA
map00440	Phosphonate and phosphinate metabolism	0.387837	0.916216	1	OF14627-RA
map00460	Cyanoamino acid metabolism	0.94115	0.949406	1	OF22047-RA
map00480	Glutathione metabolism	0.834912	0.916216	4	OF15145-RA/OF11025-RA/OF00884-RA/OF01336-RA
map00500	Starch and sucrose metabolism	0.339598	0.916216	9	OF05738-RA/OF14408-RA/OF06583-RA/OF00623-RA/OF10671-RA/OF00555-RA/OF03291-RA/OF20913-RA/OF25341-RA
map00510	N-Glycan biosynthesis	0.411926	0.916216	3	OF06018-RA/OF06565-RA/OF04475-RA
map00520	Amino sugar and nucleotide sugar metabolism	0.870174	0.92441	6	OF06960-RA/OF11319-RA/OF25634-RA/OF20913-RA/OF29099-RA/OF13720-RA
map00561	Glycerolipid metabolism	0.105428	0.727887	7	OF08718-RA/OF18782-RA/OF19172-RA/OF02246-RA/OF08448-RA/OF08442-RA/OF24501-RA
map00562	Inositol phosphate metabolism	0.776221	0.916216	3	OF21863-RA/OF09291-RA/OF27810-RA
map00564	Glycerophospholipid metabolism	0.281314	0.916216	8	OF14627-RA/OF08718-RA/OF00005-RA/OF02246-RA/OF21158-RA/OF20767-RA/OF18714-RA/OF08442-RA
map00620	Pyruvate metabolism	0.826783	0.916216	4	OF09193-RA/OF25263-RA/OF08448-RA/OF27354-RA
map00625	Chloroalkane and chloroalkene degradation	0.0213693	0.727887	4	OF12611-RA/OF08448-RA/OF12291-RA/OF28526-RA
map00626	Naphthalene degradation	0.105981	0.727887	2	OF12291-RA/OF28526-RA
map00630	Glyoxylate and dicarboxylate metabolism	0.149723	0.860906	8	OF01263-RA/OF26532-RA/OF22047-RA/OF27809-RA/OF04649-RA/OF01776-RA/OF08676-RA/OF27354-RA
map00640	Propanoate metabolism	0.555262	0.916216	3	OF16579-RA/OF26813-RA/OF27354-RA
map00670	One carbon pool by folate	0.0980709	0.727887	4	OF15398-RA/OF28902-RA/OF22047-RA/OF08676-RA
map00680	Methane metabolism	0.0133272	0.727887	8	OF25263-RA/OF12611-RA/OF18782-RA/OF21866-RA/OF22047-RA/OF12291-RA/OF28526-RA/OF27246-RA
map00710	Carbon fixation in photosynthetic organisms	0.712474	0.916216	3	OF25263-RA/OF26532-RA/OF27246-RA
map00760	Nicotinate and nicotinamide metabolism	0.531082	0.916216	2	OF01698-RA/OF13350-RA
map00770	Pantothenate and CoA biosynthesis	0.622475	0.916216	2	OF10087-RA/OF18389-RA
map00790	Folate biosynthesis	0.600983	0.916216	2	OF15398-RA/OF12486-RA
map00860	Porphyrin and chlorophyll metabolism	0.732937	0.916216	3	OF01165-RA/OF17331-RA/OF12800-RA
map00901	Indole alkaloid biosynthesis	0.105981	0.727887	2	OF15995-RA/OF22973-RA
map00906	Carotenoid biosynthesis	0.567045	0.916216	2	OF17864-RA/OF25728-RA
map00909	Sesquiterpenoid and triterpenoid biosynthesis	0.71663	0.916216	2	OF13581-RA/OF24539-RA
map00910	Nitrogen metabolism	0.245903	0.916216	5	OF15141-RA/OF28632-RA/OF27809-RA/OF01776-RA/OF19759-RA
map00920	Sulfur metabolism	0.433476	0.916216	3	OF12637-RA/OF15445-RA/OF05657-RA
map00940	Phenylpropanoid biosynthesis	0.251011	0.916216	13	OF07140-RA/OF07637-RA/OF15021-RA/OF17265-RA/OF28367-RA/OF22622-RA/OF22623-RA/OF06657-RA/OF20523-RA/OF15006-RA/OF10446-RA/OF25311-RA/OF23008-RA
map00941	Flavonoid biosynthesis	0.26882	0.916216	5	OF07637-RA/OF02434-RA/OF02433-RA/OF28367-RA/OF20048-RA
map00945	Stilbenoid, diarylheptanoid and gingerol biosynthesis	0.672276	0.916216	2	OF07637-RA/OF28367-RA
map00950	Isoquinoline alkaloid biosynthesis	0.0918971	0.727887	4	OF24168-RA/OF06115-RA/OF22973-RA/OF00643-RA
map00960	Tropane, piperidine and pyridine alkaloid biosynthesis	0.0859163	0.727887	4	OF06955-RA/OF24168-RA/OF06115-RA/OF00643-RA
map00965	Betalain biosynthesis	0.387837	0.916216	1	OF22973-RA
map00970	Aminoacyl-tRNA biosynthesis	0.300052	0.916216	5	OF14630-RA/OF26982-RA/OF21102-RA/OF11263-RA/OF22168-RA
map02010	ABC transporters	0.309228	0.916216	7	OF03905-RA/OF15384-RA/OF03907-RA/OF12637-RA/OF13332-RA/OF12635-RA/OF26903-RA
map02020	Two-component system	0.371929	0.916216	5	OF12856-RA/OF01776-RA/OF16569-RA/OF15584-RA/OF27354-RA
map02024	Quorum sensing	0.68241	0.916216	4	OF12813-RA/OF18336-RA/OF23080-RA/OF12530-RA
map02040	Flagellar assembly	0.0838747	0.727887	3	OF15580-RA/OF26994-RA/OF15584-RA
map03008	Ribosome biogenesis in eukaryotes	0.930087	0.946549	2	OF18421-RA/OF30256-RA
map03010	Ribosome	0.0424881	0.727887	25	OF15040-RA/OF01696-RA/OF15250-RA/OF15251-RA/OF15253-RA/OF15254-RA/OF18452-RA/OF15257-RA/OF15258-RA/OF15256-RA/OF18813-RA/OF14290-RA/OF21970-RA/OF21878-RA/OF26504-RA/OF14411-RA/OF25652-RA/OF18015-RA/OF15252-RA/OF20864-RA/OF08733-RA/OF16469-RA/OF08427-RA/OF17359-RA/OF10913-RA
map03013	RNA transport	0.952389	0.952389	5	OF03359-RA/OF30332-RA/OF26616-RA/OF18894-RA/OF14958-RA
map03015	mRNA surveillance pathway	0.1252	0.757789	10	OF02840-RA/OF22646-RA/OF10189-RA/OF23687-RA/OF26616-RA/OF21049-RA/OF07332-RA/OF23047-RA/OF02670-RA/OF07183-RA
map03018	RNA degradation	0.546941	0.916216	6	OF18944-RA/OF01400-RA/OF17586-RA/OF26359-RA/OF21230-RA/OF30097-RA
map03030	DNA replication	0.17412	0.910174	5	OF18795-RA/OF11282-RA/OF19318-RA/OF15268-RA/OF02108-RA
map03040	Spliceosome	0.314263	0.916216	12	OF28961-RA/OF24171-RA/OF01400-RA/OF26616-RA/OF17330-RA/OF13224-RA/OF26380-RA/OF07823-RA/OF28967-RA/OF06335-RA/OF21230-RA/OF13290-RA
map03050	Proteasome	0.488942	0.916216	4	OF15999-RA/OF14655-RA/OF28039-RA/OF06985-RA
map03060	Protein export	0.836545	0.916216	2	OF13675-RA/OF00024-RA
map03410	Base excision repair	0.465236	0.916216	3	OF18795-RA/OF19526-RA/OF02108-RA
map03420	Nucleotide excision repair	0.078511	0.727887	7	OF04115-RA/OF18795-RA/OF23620-RA/OF11282-RA/OF19318-RA/OF27008-RA/OF02108-RA
map03440	Homologous recombination	0.652089	0.916216	3	OF15462-RA/OF19318-RA/OF15268-RA
map04016	MAPK signaling pathway - plant	0.587761	0.916216	9	OF14518-RA/OF18783-RA/OF22279-RA/OF19389-RA/OF21882-RA/OF18685-RA/OF01517-RA/OF29642-RA/OF17770-RA
map04070	Phosphatidylinositol signaling system	0.162558	0.8902	6	OF18783-RA/OF19389-RA/OF21863-RA/OF09291-RA/OF27810-RA/OF21158-RA
map04075	Plant hormone signal transduction	0.828329	0.916216	13	OF29956-RA/OF07300-RA/OF15149-RA/OF19959-RA/OF28385-RA/OF20849-RA/OF01517-RA/OF21239-RA/OF11137-RA/OF20004-RA/OF11041-RA/OF17770-RA/OF02741-RA
map04120	Ubiquitin mediated proteolysis	0.825227	0.916216	5	OF15154-RA/OF06689-RA/OF29588-RA/OF28719-RA/OF20057-RA
map04130	SNARE interactions in vesicular transport	0.732912	0.916216	2	OF28550-RA/OF13198-RA
map04141	Protein processing in endoplasmic reticulum	0.724195	0.916216	10	OF20477-RA/OF02131-RA/OF23620-RA/OF24171-RA/OF12041-RA/OF30332-RA/OF29588-RA/OF06565-RA/OF04475-RA/OF00797-RA
map04144	Endocytosis	0.305591	0.916216	11	OF13301-RA/OF23621-RA/OF24171-RA/OF19170-RA/OF11446-RA/OF27810-RA/OF18237-RA/OF21871-RA/OF23126-RA/OF24069-RA/OF10457-RA
map04145	Phagosome	0.87618	0.92441	3	OF09197-RA/OF28550-RA/OF23987-RA
map04146	Peroxisome	0.11165	0.727887	8	OF01263-RA/OF22548-RA/OF00884-RA/OF28136-RA/OF24157-RA/OF09240-RA/OF12530-RA/OF17865-RA

## Sheet: Contraction.go.enrichment
ID	Description	GO_Class	Pvalue	Qvalue	Count	geneID
GO:0000049	tRNA binding	MF	0.00720749	0.590765	3	OF14630-RA/OF11263-RA/OF17980-RA
GO:0019888	protein phosphatase regulator activity	MF	0.0124062	0.590765	3	OF15060-RA/OF23687-RA/OF23047-RA
GO:0006412	translation	BP	0.0145016	0.590765	26	OF01696-RA/OF16991-RA/OF19953-RA/OF23622-RA/OF15250-RA/OF15253-RA/OF15254-RA/OF18452-RA/OF15257-RA/OF15258-RA/OF15256-RA/OF18813-RA/OF14290-RA/OF21970-RA/OF21878-RA/OF14411-RA/OF25652-RA/OF18015-RA/OF20864-RA/OF18213-RA/OF16469-RA/OF18828-RA/OF08427-RA/OF01419-RA/OF17359-RA/OF10913-RA
GO:0016787	hydrolase activity	MF	0.0149987	0.590765	21	OF22646-RA/OF01698-RA/OF02262-RA/OF25437-RA/OF08591-RA/OF13714-RA/OF25616-RA/OF28558-RA/OF23626-RA/OF08654-RA/OF12715-RA/OF17364-RA/OF28384-RA/OF22871-RA/OF27265-RA/OF30097-RA/OF05294-RA/OF18984-RA/OF23599-RA/OF15012-RA/OF07183-RA
GO:0003735	structural constituent of ribosome	MF	0.0163152	0.590765	26	OF01696-RA/OF16991-RA/OF19953-RA/OF23622-RA/OF15250-RA/OF15253-RA/OF15254-RA/OF18452-RA/OF15257-RA/OF15258-RA/OF15256-RA/OF18813-RA/OF14290-RA/OF21970-RA/OF21878-RA/OF14411-RA/OF25652-RA/OF18015-RA/OF20864-RA/OF18213-RA/OF16469-RA/OF18828-RA/OF08427-RA/OF01419-RA/OF17359-RA/OF10913-RA
GO:0019843	rRNA binding	MF	0.0171017	0.590765	4	OF15254-RA/OF20864-RA/OF18213-RA/OF18828-RA
GO:0005840	ribosome	CC	0.0194148	0.590765	25	OF01696-RA/OF16991-RA/OF19953-RA/OF23622-RA/OF15250-RA/OF15253-RA/OF15254-RA/OF18452-RA/OF15257-RA/OF15258-RA/OF15256-RA/OF18813-RA/OF14290-RA/OF21878-RA/OF14411-RA/OF25652-RA/OF18015-RA/OF20864-RA/OF18213-RA/OF16469-RA/OF18828-RA/OF08427-RA/OF01419-RA/OF17359-RA/OF10913-RA
GO:0043039	tRNA aminoacylation	BP	0.0278619	0.679633	3	OF14630-RA/OF26982-RA/OF17980-RA
GO:0043531	ADP binding	MF	0.0287169	0.679633	15	OF00216-RA/OF29114-RA/OF10075-RA/OF28894-RA/OF02071-RA/OF28900-RA/OF28901-RA/OF12952-RA/OF29088-RA/OF21648-RA/OF18610-RA/OF14178-RA/OF30253-RA/OF08458-RA/OF15807-RA
GO:0006364	rRNA processing	BP	0.0444668	0.860503	4	OF06231-RA/OF18421-RA/OF12610-RA/OF24905-RA
GO:0000159	protein phosphatase type 2A complex	CC	0.0640271	0.860503	2	OF23687-RA/OF23047-RA
GO:0008237	metallopeptidase activity	MF	0.0640271	0.860503	2	OF11281-RA/OF10125-RA
GO:0042578	phosphoric ester hydrolase activity	MF	0.0640271	0.860503	2	OF21863-RA/OF08570-RA
GO:0004601	peroxidase activity	MF	0.0795327	0.860503	9	OF07140-RA/OF15021-RA/OF22279-RA/OF17265-RA/OF22622-RA/OF22623-RA/OF06657-RA/OF20523-RA/OF23008-RA
GO:0046873	metal ion transmembrane transporter activity	MF	0.0810148	0.860503	4	OF14623-RA/OF27392-RA/OF17770-RA/OF08051-RA
GO:0005507	copper ion binding	MF	0.0831061	0.860503	8	OF27402-RA/OF24168-RA/OF06115-RA/OF12294-RA/OF18683-RA/OF21298-RA/OF20496-RA/OF28108-RA
GO:0008131	primary amine oxidase activity	MF	0.0888646	0.860503	2	OF24168-RA/OF06115-RA
GO:0009308	amine metabolic process	BP	0.0888646	0.860503	2	OF24168-RA/OF06115-RA
GO:0016818	hydrolase activity, acting on acid anhydrides, in phosphorus-containing anhydrides	MF	0.0888646	0.860503	2	OF27828-RA/OF21587-RA
GO:0005992	trehalose biosynthetic process	BP	0.0950915	0.860503	3	OF06583-RA/OF10671-RA/OF03291-RA
GO:0048038	quinone binding	MF	0.10218	0.860503	2	OF24168-RA/OF06115-RA
GO:0004812	aminoacyl-tRNA ligase activity	MF	0.114588	0.860503	5	OF14630-RA/OF26982-RA/OF11263-RA/OF22168-RA/OF17980-RA
GO:0005985	sucrose metabolic process	BP	0.13025	0.860503	2	OF00623-RA/OF25341-RA
GO:0016157	sucrose synthase activity	MF	0.13025	0.860503	2	OF00623-RA/OF25341-RA
GO:0004674	protein serine/threonine kinase activity	MF	0.132987	0.860503	5	OF24887-RA/OF21876-RA/OF14372-RA/OF23361-RA/OF23357-RA
GO:0016760	cellulose synthase (UDP-forming) activity	MF	0.139398	0.860503	5	OF25844-RA/OF01494-RA/OF01495-RA/OF23036-RA/OF23037-RA
GO:0030244	cellulose biosynthetic process	BP	0.139398	0.860503	5	OF25844-RA/OF01494-RA/OF01495-RA/OF23036-RA/OF23037-RA
GO:0003993	acid phosphatase activity	MF	0.141373	0.860503	3	OF25437-RA/OF08591-RA/OF25616-RA
GO:0007034	vacuolar transport	BP	0.144877	0.860503	2	OF19170-RA/OF24069-RA
GO:0006979	response to oxidative stress	BP	0.154221	0.860503	8	OF07140-RA/OF15021-RA/OF17265-RA/OF22622-RA/OF22623-RA/OF06657-RA/OF20523-RA/OF23008-RA
GO:0016757	transferase activity, transferring glycosyl groups	MF	0.156088	0.860503	9	OF08912-RA/OF13299-RA/OF16504-RA/OF12022-RA/OF13951-RA/OF19820-RA/OF04472-RA/OF11093-RA/OF12575-RA
GO:0045454	cell redox homeostasis	BP	0.156088	0.860503	9	OF04577-RA/OF14629-RA/OF10669-RA/OF23801-RA/OF21047-RA/OF15013-RA/OF08124-RA/OF26357-RA/OF29807-RA
GO:0008270	zinc ion binding	MF	0.173622	0.860503	24	OF27828-RA/OF30313-RA/OF10504-RA/OF07764-RA/OF21587-RA/OF18781-RA/OF01345-RA/OF08590-RA/OF25847-RA/OF18143-RA/OF21882-RA/OF26029-RA/OF11281-RA/OF00844-RA/OF11051-RA/OF20910-RA/OF21463-RA/OF05862-RA/OF17096-RA/OF08733-RA/OF10125-RA/OF17546-RA/OF27246-RA/OF02386-RA
GO:0016567	protein ubiquitination	BP	0.174021	0.860503	6	OF21990-RA/OF08255-RA/OF08259-RA/OF28964-RA/OF29588-RA/OF12260-RA
GO:0004427	inorganic diphosphatase activity	MF	0.175029	0.860503	2	OF09534-RA/OF14952-RA
GO:0005543	phospholipid binding	MF	0.175029	0.860503	2	OF23940-RA/OF07443-RA
GO:0006414	translational elongation	BP	0.175029	0.860503	2	OF15150-RA/OF07568-RA
GO:0004175	endopeptidase activity	MF	0.190454	0.860503	2	OF14655-RA/OF28039-RA
GO:0019773	proteasome core complex, alpha-subunit complex	CC	0.190454	0.860503	2	OF14655-RA/OF28039-RA
GO:0006807	nitrogen compound metabolic process	BP	0.193511	0.860503	3	OF15141-RA/OF27809-RA/OF01776-RA
GO:0000160	phosphorelay signal transduction system	BP	0.195196	0.860503	7	OF28385-RA/OF28436-RA/OF11137-RA/OF20004-RA/OF11041-RA/OF15584-RA/OF02741-RA
GO:0007165	signal transduction	BP	0.207595	0.860503	14	OF15149-RA/OF28894-RA/OF02071-RA/OF28900-RA/OF28901-RA/OF23687-RA/OF12952-RA/OF23047-RA/OF24512-RA/OF18610-RA/OF24562-RA/OF14178-RA/OF18870-RA/OF15807-RA
GO:0006887	exocytosis	BP	0.226762	0.860503	3	OF00083-RA/OF27598-RA/OF02250-RA
GO:0016779	nucleotidyltransferase activity	MF	0.226762	0.860503	3	OF02840-RA/OF06960-RA/OF12589-RA
GO:0006614	SRP-dependent cotranslational protein targeting to membrane	BP	0.237584	0.860503	2	OF13675-RA/OF00024-RA
GO:0030247	polysaccharide binding	MF	0.240528	0.860503	6	OF15144-RA/OF23613-RA/OF18707-RA/OF09059-RA/OF23361-RA/OF23357-RA
GO:0004222	metalloendopeptidase activity	MF	0.247372	0.860503	4	OF14622-RA/OF27210-RA/OF12281-RA/OF20970-RA
GO:0051082	unfolded protein binding	MF	0.249494	0.860503	3	OF18752-RA/OF00797-RA/OF21949-RA
GO:0003746	translation elongation factor activity	MF	0.253451	0.860503	2	OF15150-RA/OF07568-RA
GO:0000166	nucleotide binding	MF	0.265208	0.860503	5	OF26982-RA/OF21102-RA/OF11263-RA/OF22168-RA/OF12715-RA
GO:0004842	ubiquitin-protein transferase activity	MF	0.269032	0.860503	6	OF21990-RA/OF08255-RA/OF08259-RA/OF28964-RA/OF29588-RA/OF12260-RA
GO:0009058	biosynthetic process	BP	0.2701	0.860503	8	OF10087-RA/OF14627-RA/OF06960-RA/OF21867-RA/OF04558-RA/OF08676-RA/OF00643-RA/OF26836-RA
GO:0000145	exocyst	CC	0.272543	0.860503	3	OF00083-RA/OF27598-RA/OF02250-RA
GO:0004298	threonine-type endopeptidase activity	MF	0.284153	0.860503	3	OF14655-RA/OF28039-RA/OF24940-RA
GO:0005839	proteasome core complex	CC	0.284153	0.860503	3	OF14655-RA/OF28039-RA/OF24940-RA
GO:0051603	proteolysis involved in cellular protein catabolic process	BP	0.284153	0.860503	3	OF14655-RA/OF28039-RA/OF24940-RA
GO:0005216	ion channel activity	MF	0.285028	0.860503	4	OF15148-RA/OF15163-RA/OF26639-RA/OF00185-RA
GO:0015991	ATP hydrolysis coupled proton transport	BP	0.28522	0.860503	2	OF00583-RA/OF23987-RA
GO:0015031	protein transport	BP	0.307481	0.860503	3	OF23621-RA/OF21871-RA/OF10457-RA
GO:0005737	cytoplasm	CC	0.313176	0.860503	6	OF03359-RA/OF04026-RA/OF21102-RA/OF01256-RA/OF14186-RA/OF14952-RA
GO:0006811	ion transport	BP	0.313789	0.860503	4	OF15148-RA/OF15163-RA/OF26639-RA/OF00185-RA
GO:0071949	FAD binding	MF	0.332545	0.860503	2	OF01165-RA/OF27174-RA
GO:0006952	defense response	BP	0.333106	0.860503	4	OF28544-RA/OF22814-RA/OF22815-RA/OF18132-RA
GO:0022857	transmembrane transporter activity	MF	0.337858	0.860503	14	OF30315-RA/OF12739-RA/OF03129-RA/OF08253-RA/OF27027-RA/OF09672-RA/OF21596-RA/OF20475-RA/OF15482-RA/OF15481-RA/OF28229-RA/OF19468-RA/OF16569-RA/OF15474-RA
GO:0046983	protein dimerization activity	MF	0.342801	0.860503	16	OF19047-RA/OF21017-RA/OF22950-RA/OF06598-RA/OF09657-RA/OF03132-RA/OF13002-RA/OF19553-RA/OF26701-RA/OF13034-RA/OF22805-RA/OF29205-RA/OF25458-RA/OF06104-RA/OF14380-RA/OF03700-RA
GO:0015078	proton transmembrane transporter activity	MF	0.348138	0.860503	2	OF00583-RA/OF23987-RA
GO:0003723	RNA binding	MF	0.349328	0.860503	13	OF02840-RA/OF18421-RA/OF03359-RA/OF15257-RA/OF15256-RA/OF26530-RA/OF01114-RA/OF29089-RA/OF12998-RA/OF15882-RA/OF26359-RA/OF28611-RA/OF30097-RA
GO:0004356	glutamate-ammonia ligase activity	MF	0.350585	0.860503	1	OF01776-RA
GO:0004764	shikimate 3-dehydrogenase (NADP+) activity	MF	0.350585	0.860503	1	OF15640-RA
GO:0033014	tetrapyrrole biosynthetic process	BP	0.350585	0.860503	1	OF17331-RA
GO:0033177	proton-transporting two-sector ATPase complex, proton-transporting domain	CC	0.350585	0.860503	1	OF00583-RA
GO:0070569	uridylyltransferase activity	MF	0.350585	0.860503	1	OF11319-RA
GO:0016758	transferase activity, transferring hexosyl groups	MF	0.350681	0.860503	9	OF15195-RA/OF25617-RA/OF06884-RA/OF17997-RA/OF02491-RA/OF00405-RA/OF29567-RA/OF01876-RA/OF07574-RA
GO:0005618	cell wall	CC	0.363606	0.860503	2	OF28963-RA/OF08984-RA
GO:0006073	cellular glucan metabolic process	BP	0.363606	0.860503	2	OF28963-RA/OF08984-RA
GO:0016762	xyloglucan:xyloglucosyl transferase activity	MF	0.363606	0.860503	2	OF28963-RA/OF08984-RA
GO:0048046	apoplast	CC	0.363606	0.860503	2	OF28963-RA/OF08984-RA
GO:0005525	GTP binding	MF	0.368941	0.860503	13	OF25532-RA/OF13301-RA/OF16991-RA/OF10516-RA/OF13675-RA/OF18453-RA/OF21864-RA/OF18237-RA/OF00024-RA/OF22784-RA/OF23126-RA/OF09772-RA/OF11354-RA
GO:0005247	voltage-gated chloride channel activity	MF	0.378032	0.860503	1	OF23661-RA
GO:0006694	steroid biosynthetic process	BP	0.378032	0.860503	1	OF23349-RA
GO:0006821	chloride transport	BP	0.378032	0.860503	1	OF23661-RA
GO:0008134	transcription factor binding	MF	0.378032	0.860503	1	OF16625-RA
GO:0009678	hydrogen-translocating pyrophosphatase activity	MF	0.378032	0.860503	1	OF09534-RA
GO:0031047	gene silencing by RNA	BP	0.378032	0.860503	1	OF10964-RA
GO:0031072	heat shock protein binding	MF	0.378032	0.860503	1	OF18752-RA
GO:0050660	flavin adenine dinucleotide binding	MF	0.381142	0.860503	6	OF14439-RA/OF16625-RA/OF28809-RA/OF22771-RA/OF26813-RA/OF02406-RA
GO:0003924	GTPase activity	MF	0.383537	0.860503	10	OF16478-RA/OF25532-RA/OF09197-RA/OF16991-RA/OF21864-RA/OF00024-RA/OF22784-RA/OF23126-RA/OF09772-RA/OF11354-RA
GO:0009055	electron transfer activity	MF	0.390094	0.860503	8	OF22548-RA/OF07463-RA/OF06418-RA/OF24245-RA/OF21047-RA/OF00575-RA/OF21647-RA/OF26357-RA
GO:0000398	mRNA splicing, via spliceosome	BP	0.40432	0.860503	1	OF17330-RA
GO:0006814	sodium ion transport	BP	0.40432	0.860503	1	OF16623-RA
GO:0016114	terpenoid biosynthetic process	BP	0.40432	0.860503	1	OF06278-RA
GO:0016624	oxidoreductase activity, acting on the aldehyde or oxo group of donors, disulfide as acceptor	MF	0.40432	0.860503	1	OF16991-RA
GO:0042393	histone binding	MF	0.40432	0.860503	1	OF16845-RA
GO:0030001	metal ion transport	BP	0.419097	0.860503	6	OF14623-RA/OF27392-RA/OF20305-RA/OF17770-RA/OF17641-RA/OF08051-RA
GO:0008171	O-methyltransferase activity	MF	0.423418	0.860503	3	OF07637-RA/OF22950-RA/OF22805-RA
GO:0015079	potassium ion transmembrane transporter activity	MF	0.423913	0.860503	2	OF00472-RA/OF14644-RA
GO:0071805	potassium ion transmembrane transport	BP	0.423913	0.860503	2	OF00472-RA/OF14644-RA
GO:0003684	damaged DNA binding	MF	0.429498	0.860503	1	OF23620-RA
GO:0003918	DNA topoisomerase type II (ATP-hydrolyzing) activity	MF	0.429498	0.860503	1	OF12562-RA
GO:0005089	Rho guanyl-nucleotide exchange factor activity	MF	0.429498	0.860503	1	OF05356-RA
GO:0006289	nucleotide-excision repair	BP	0.429498	0.860503	1	OF23620-RA
GO:0045735	nutrient reservoir activity	MF	0.434724	0.860503	3	OF04134-RA/OF01532-RA/OF07826-RA
GO:0004869	cysteine-type endopeptidase inhibitor activity	MF	0.453613	0.860503	1	OF27839-RA
GO:0016780	phosphotransferase activity, for other substituted phosphate groups	MF	0.453613	0.860503	1	OF00005-RA
GO:0008168	methyltransferase activity	MF	0.459366	0.860503	9	OF29983-RA/OF21018-RA/OF18421-RA/OF08247-RA/OF12610-RA/OF06496-RA/OF24372-RA/OF05109-RA/OF04470-RA
GO:0008375	acetylglucosaminyltransferase activity	MF	0.467143	0.860503	2	OF00615-RA/OF30358-RA
GO:0003887	DNA-directed DNA polymerase activity	MF	0.476711	0.860503	1	OF18795-RA
GO:0003968	RNA-directed 5'-3' RNA polymerase activity	MF	0.476711	0.860503	1	OF20011-RA
GO:0004525	ribonuclease III activity	MF	0.476711	0.860503	1	OF13058-RA
GO:0008641	ubiquitin-like modifier activating enzyme activity	MF	0.476711	0.860503	1	OF22164-RA
GO:0009306	protein secretion	BP	0.476711	0.860503	1	OF15580-RA
GO:0006511	ubiquitin-dependent protein catabolic process	BP	0.489883	0.860503	3	OF14655-RA/OF29588-RA/OF28039-RA
GO:0006260	DNA replication	BP	0.494869	0.860503	2	OF18795-RA/OF19318-RA
GO:0003697	single-stranded DNA binding	MF	0.498833	0.860503	1	OF15268-RA
GO:0009690	cytokinin metabolic process	BP	0.498833	0.860503	1	OF02406-RA
GO:0019139	cytokinin dehydrogenase activity	MF	0.498833	0.860503	1	OF02406-RA
GO:0008289	lipid binding	MF	0.508384	0.860503	2	OF00305-RA/OF24035-RA
GO:0016627	oxidoreductase activity, acting on the CH-CH group of donors	MF	0.508384	0.860503	2	OF16625-RA/OF26813-RA
GO:0006629	lipid metabolic process	BP	0.516717	0.860503	7	OF22796-RA/OF23663-RA/OF19172-RA/OF01040-RA/OF07143-RA/OF20491-RA/OF16455-RA
GO:0004743	pyruvate kinase activity	MF	0.520021	0.860503	1	OF09193-RA
GO:0030955	potassium ion binding	MF	0.520021	0.860503	1	OF09193-RA
GO:0006310	DNA recombination	BP	0.540315	0.860503	1	OF15462-RA
GO:0008519	ammonium transmembrane transporter activity	MF	0.540315	0.860503	1	OF27232-RA
GO:0015696	ammonium transport	BP	0.540315	0.860503	1	OF27232-RA
GO:0016614	oxidoreductase activity, acting on CH-OH group of donors	MF	0.540315	0.860503	1	OF28809-RA
GO:0004553	hydrolase activity, hydrolyzing O-glycosyl compounds	MF	0.546562	0.860503	11	OF05738-RA/OF14408-RA/OF28963-RA/OF18153-RA/OF22518-RA/OF00555-RA/OF07467-RA/OF17418-RA/OF24501-RA/OF10479-RA/OF08984-RA
GO:0000413	protein peptidyl-prolyl isomerization	BP	0.547482	0.860503	2	OF27034-RA/OF13998-RA
GO:0000272	polysaccharide catabolic process	BP	0.559752	0.860503	1	OF01819-RA
GO:0006397	mRNA processing	BP	0.559752	0.860503	1	OF28967-RA
GO:0016161	beta-amylase activity	MF	0.559752	0.860503	1	OF01819-RA
GO:0016307	phosphatidylinositol phosphate kinase activity	MF	0.559752	0.860503	1	OF27810-RA
GO:0046488	phosphatidylinositol metabolic process	BP	0.559752	0.860503	1	OF27810-RA
GO:0051536	iron-sulfur cluster binding	MF	0.56234	0.860503	3	OF22548-RA/OF00575-RA/OF21647-RA
GO:0016747	transferase activity, transferring acyl groups other than amino-acyl groups	MF	0.562398	0.860503	7	OF08622-RA/OF04205-RA/OF11621-RA/OF17374-RA/OF11623-RA/OF17865-RA/OF27354-RA
GO:0009733	response to auxin	BP	0.572171	0.860503	3	OF22099-RA/OF01275-RA/OF12285-RA
GO:0006284	base-excision repair	BP	0.578367	0.860503	1	OF19526-RA
GO:0008654	phospholipid biosynthetic process	BP	0.578367	0.860503	1	OF00005-RA
GO:0003777	microtubule motor activity	MF	0.591415	0.860503	3	OF04900-RA/OF25650-RA/OF02385-RA
GO:0007018	microtubule-based movement	BP	0.591415	0.860503	3	OF04900-RA/OF25650-RA/OF02385-RA
GO:0003755	peptidyl-prolyl cis-trans isomerase activity	MF	0.596134	0.860503	2	OF27034-RA/OF13998-RA
GO:0016702	oxidoreductase activity, acting on single donors with incorporation of molecular oxygen, incorporation of two atoms of oxygen	MF	0.596134	0.860503	2	OF17864-RA/OF02867-RA
GO:0008272	sulfate transport	BP	0.596197	0.860503	1	OF01419-RA
GO:0015116	sulfate transmembrane transporter activity	MF	0.596197	0.860503	1	OF01419-RA
GO:0016853	isomerase activity	MF	0.596197	0.860503	1	OF26513-RA
GO:0006457	protein folding	BP	0.607667	0.860503	2	OF00797-RA/OF21949-RA
GO:0006520	cellular amino acid metabolic process	BP	0.613274	0.860503	1	OF27265-RA
GO:0007275	multicellular organism development	BP	0.613274	0.860503	1	OF17492-RA
GO:0016831	carboxy-lyase activity	MF	0.613274	0.860503	1	OF22973-RA
GO:1902600	proton transmembrane transport	BP	0.613274	0.860503	1	OF09534-RA
GO:0016887	ATPase activity	MF	0.619142	0.860503	9	OF18423-RA/OF16212-RA/OF16214-RA/OF15445-RA/OF13332-RA/OF02983-RA/OF12635-RA/OF12715-RA/OF06725-RA
GO:0030170	pyridoxal phosphate binding	MF	0.62652	0.860503	5	OF30211-RA/OF22973-RA/OF04558-RA/OF00643-RA/OF26836-RA
GO:0019752	carboxylic acid metabolic process	BP	0.62963	0.860503	1	OF22973-RA
GO:0006486	protein glycosylation	BP	0.637744	0.860503	4	OF16504-RA/OF19820-RA/OF04472-RA/OF04475-RA
GO:0004970	ionotropic glutamate receptor activity	MF	0.640757	0.860503	2	OF10421-RA/OF15001-RA
GO:0006418	tRNA aminoacylation for protein translation	BP	0.640757	0.860503	2	OF11263-RA/OF22168-RA
GO:0004523	RNA-DNA hybrid ribonuclease activity	MF	0.645283	0.860503	4	OF18686-RA/OF13064-RA/OF14381-RA/OF06652-RA
GO:0006265	DNA topological change	BP	0.645294	0.860503	1	OF12562-RA
GO:0008138	protein tyrosine/serine/threonine phosphatase activity	MF	0.645294	0.860503	1	OF27809-RA
GO:0051087	chaperone binding	MF	0.660298	0.860503	1	OF29685-RA
GO:0004185	serine-type carboxypeptidase activity	MF	0.66157	0.860503	2	OF22200-RA/OF01897-RA
GO:0016746	transferase activity, transferring acyl groups	MF	0.66157	0.860503	2	OF26969-RA/OF08442-RA
GO:0006396	RNA processing	BP	0.671608	0.860503	2	OF26359-RA/OF13058-RA
GO:0015035	protein disulfide oxidoreductase activity	MF	0.671608	0.860503	2	OF21047-RA/OF26357-RA
GO:0004386	helicase activity	MF	0.674667	0.860503	1	OF13290-RA
GO:0006334	nucleosome assembly	BP	0.674667	0.860503	1	OF01211-RA
GO:0008299	isoprenoid biosynthetic process	BP	0.674667	0.860503	1	OF18450-RA
GO:0016311	dephosphorylation	BP	0.674667	0.860503	1	OF27809-RA
GO:0003682	chromatin binding	MF	0.688429	0.87283	1	OF04898-RA
GO:0006633	fatty acid biosynthetic process	BP	0.700276	0.874178	2	OF08622-RA/OF04205-RA
GO:0008483	transaminase activity	MF	0.70161	0.874178	1	OF30211-RA
GO:0000287	magnesium ion binding	MF	0.701805	0.874178	4	OF09193-RA/OF25508-RA/OF00816-RA/OF14952-RA
GO:0048544	recognition of pollen	BP	0.714872	0.885278	4	OF07724-RA/OF24887-RA/OF20185-RA/OF14372-RA
GO:0005634	nucleus	CC	0.736133	0.888525	17	OF21017-RA/OF27830-RA/OF21141-RA/OF07469-RA/OF30275-RA/OF21869-RA/OF19318-RA/OF13034-RA/OF23049-RA/OF21645-RA/OF01211-RA/OF25458-RA/OF29303-RA/OF29304-RA/OF06202-RA/OF25963-RA/OF23409-RA
GO:0004568	chitinase activity	MF	0.737904	0.888525	1	OF18158-RA
GO:0006032	chitin catabolic process	BP	0.737904	0.888525	1	OF18158-RA
GO:0016998	cell wall macromolecule catabolic process	BP	0.737904	0.888525	1	OF18158-RA
GO:0008017	microtubule binding	MF	0.738352	0.888525	3	OF04900-RA/OF25650-RA/OF02385-RA
GO:0006413	translational initiation	BP	0.748995	0.891262	1	OF03359-RA
GO:0016301	kinase activity	MF	0.748995	0.891262	1	OF17620-RA
GO:0006351	transcription, DNA-templated	BP	0.758263	0.893331	3	OF06654-RA/OF04898-RA/OF17096-RA
GO:0016616	oxidoreductase activity, acting on the CH-OH group of donors, NAD or NADP as acceptor	MF	0.759121	0.893331	2	OF23349-RA/OF00884-RA
GO:0050662	coenzyme binding	MF	0.766659	0.897244	2	OF02434-RA/OF02433-RA
GO:0015743	malate transport	BP	0.779532	0.90389	1	OF05059-RA
GO:0005509	calcium ion binding	MF	0.788974	0.90389	9	OF07151-RA/OF18783-RA/OF19389-RA/OF06759-RA/OF07332-RA/OF19761-RA/OF09059-RA/OF25058-RA/OF23361-RA
GO:0010333	terpene synthase activity	MF	0.79479	0.90389	2	OF25508-RA/OF00816-RA
GO:0030599	pectinesterase activity	MF	0.79479	0.90389	2	OF00484-RA/OF12369-RA
GO:0042545	cell wall modification	BP	0.79479	0.90389	2	OF00484-RA/OF12369-RA
GO:0003779	actin binding	MF	0.7978	0.90389	1	OF14958-RA
GO:0006281	DNA repair	BP	0.806359	0.908754	1	OF15462-RA
GO:0036459	thiol-dependent ubiquitinyl hydrolase activity	MF	0.814556	0.91316	1	OF05862-RA
GO:0006352	DNA-templated transcription, initiation	BP	0.829925	0.918769	1	OF15584-RA
GO:0000155	phosphorelay sensor kinase activity	MF	0.837126	0.918769	1	OF15149-RA
GO:0016579	protein deubiquitination	BP	0.837126	0.918769	1	OF05862-RA
GO:0016788	hydrolase activity, acting on ester bonds	MF	0.839831	0.918769	4	OF15995-RA/OF26979-RA/OF10451-RA/OF06437-RA
GO:0005622	intracellular	CC	0.841126	0.918769	9	OF01696-RA/OF15250-RA/OF18452-RA/OF15257-RA/OF21878-RA/OF14411-RA/OF18015-RA/OF20864-RA/OF14958-RA
GO:0003743	translation initiation factor activity	MF	0.850627	0.924406	1	OF03359-RA
GO:0005975	carbohydrate metabolic process	BP	0.861593	0.92839	15	OF13684-RA/OF05738-RA/OF14408-RA/OF28963-RA/OF18153-RA/OF22518-RA/OF00555-RA/OF07467-RA/OF09870-RA/OF17418-RA/OF27246-RA/OF24501-RA/OF10479-RA/OF08984-RA/OF13720-RA
GO:0006096	glycolytic process	BP	0.86301	0.92839	1	OF09193-RA
GO:0016829	lyase activity	MF	0.883474	0.945628	2	OF25508-RA/OF00816-RA
GO:0003690	double-stranded DNA binding	MF	0.931474	0.991853	1	OF29281-RA
GO:0006508	proteolysis	BP	0.951964	0.991853	7	OF22200-RA/OF14622-RA/OF27210-RA/OF01897-RA/OF28434-RA/OF12281-RA/OF20970-RA
GO:0043565	sequence-specific DNA binding	MF	0.956881	0.991853	6	OF01345-RA/OF18143-RA/OF06202-RA/OF10789-RA/OF20491-RA/OF12143-RA
GO:0006855	drug transmembrane transport	BP	0.957453	0.991853	1	OF17460-RA
GO:0015238	drug transmembrane transporter activity	MF	0.957453	0.991853	1	OF17460-RA
GO:0015297	antiporter activity	MF	0.957453	0.991853	1	OF17460-RA
GO:0042626	ATPase activity, coupled to transmembrane movement of substances	MF	0.959257	0.991853	1	OF13332-RA
GO:0004252	serine-type endopeptidase activity	MF	0.974712	0.996729	1	OF28434-RA
GO:0004857	enzyme inhibitor activity	MF	0.975785	0.996729	1	OF21838-RA
GO:0046872	metal ion binding	MF	0.98007	0.996729	6	OF22548-RA/OF25437-RA/OF08591-RA/OF25616-RA/OF20305-RA/OF17641-RA
GO:0016192	vesicle-mediated transport	BP	0.982886	0.996729	1	OF17220-RA
GO:0006886	intracellular protein transport	BP	0.98737	0.996729	1	OF00024-RA
GO:0016705	oxidoreductase activity, acting on paired donors, with incorporation or reduction of molecular oxygen	MF	0.999095	0.999687	6	OF08234-RA/OF10249-RA/OF28367-RA/OF07808-RA/OF25387-RA/OF06152-RA
GO:0005506	iron ion binding	MF	0.999687	0.999687	6	OF08234-RA/OF10249-RA/OF28367-RA/OF07808-RA/OF25387-RA/OF06152-RA
