# Supplementary material for: Chromosomal-level assembly of Juglans sigillata genome using Nanopore, BioNano, and Hi-C analysis
Source: Gigascience. 2020 Feb 26;9(2):giaa006. doi: 10.1093/gigascience/giaa006 (PMC7043058; doi:10.1093/gigascience/giaa006)
Supplement: giaa006_Supplemental_Files [file giaa006_supplemental_files.zip › renamed_9fcf1.xlsx]

## Sheet: Additional file 2
Genes under positive selection
Group ID	Sequence accession	GO	Swissprot function
ortholog07257	OF20233-RA	GO:0009507(chloroplast)	Ultraviolet-B receptor UVR8 OS=Arabidopsis thaliana GN=UVR8 PE=1 SV=1
ortholog13880	OF18736-RA	NA	NA
ortholog08508	OF08004-RA	NA	NA
ortholog02264	OF13228-RA	GO:0003677(DNA binding)	Meiotic recombination protein DMC1 homolog OS=Glycine max PE=2 SV=1
ortholog02181	OF27585-RA	GO:0009507(chloroplast)	Carbamoyl-phosphate synthase large chain, chloroplastic OS=Arabidopsis thaliana GN=CARB PE=1 SV=1
ortholog17003	OF21360-RA	NA	2,3-dimethylmalate lyase OS=Eubacterium barkeri GN=Dml PE=1 SV=1
ortholog14841	OF01311-RA	GO:0003677(DNA binding)	Meiotic recombination protein SPO11-1 OS=Arabidopsis thaliana GN=SPO11-1 PE=1 SV=1
ortholog15213	OF28234-RA	GO:0000139(Golgi membrane)	Golgi SNAP receptor complex member 1-2 OS=Arabidopsis thaliana GN=GOS12 PE=1 SV=2
ortholog19969	OF11969-RA	NA	Sel1-repeat-containing protein YbeQ OS=Escherichia coli (strain K12) GN=ybeQ PE=4 SV=2
ortholog04946	OF18315-RA	NA	CASP-like protein 3A1 OS=Populus trichocarpa GN=POPTRDRAFT_553757 PE=3 SV=2
ortholog05629	OF03712-RA	GO:0003700(transcription factor activity, sequence-specific DNA binding)	Transcription factor PERIANTHIA OS=Arabidopsis thaliana GN=PAN PE=1 SV=1
ortholog05198	OF19802-RA	GO:0016787(hydrolase activity)	Shewanella-like protein phosphatase 2 OS=Arabidopsis thaliana GN=SLP2 PE=1 SV=1
ortholog06216	OF15766-RA	GO:0009507(chloroplast)	PsbP domain-containing protein 6, chloroplastic OS=Arabidopsis thaliana GN=PPD6 PE=1 SV=1
ortholog00979	OF06427-RA	GO:0009507(chloroplast)	Probable N-acetyl-gamma-glutamyl-phosphate reductase, chloroplastic OS=Arabidopsis thaliana GN=At2g19940 PE=1 SV=2
ortholog05439	OF18543-RA	GO:0005515(protein binding)	NA
ortholog07272	OF14956-RA	GO:0005515(protein binding)	F-box/kelch-repeat protein At1g30090 OS=Arabidopsis thaliana GN=At1g30090 PE=2 SV=1
ortholog12112	OF12817-RA	GO:0016787(hydrolase activity)	Nudix hydrolase 3 OS=Arabidopsis thaliana GN=NUDT3 PE=1 SV=1
ortholog15113	OF04520-RA	GO:0005515(protein binding)	F-box/LRR-repeat protein At3g48880 OS=Arabidopsis thaliana GN=At3g48880 PE=2 SV=1
ortholog06083	OF11575-RA	NA	NA
ortholog08690	OF02384-RA	GO:0009507(chloroplast)	Beta-carotene isomerase D27, chloroplastic OS=Arabidopsis thaliana GN=D27 PE=1 SV=1
ortholog18262	OF01508-RA	GO:0005515(protein binding)	WD repeat-containing protein 25 OS=Mus musculus GN=Wdr25 PE=2 SV=1
ortholog07347	OF00094-RA	GO:0009507(chloroplast)	Omega-amidase, chloroplastic OS=Arabidopsis thaliana GN=NLP3 PE=1 SV=1
ortholog10076	OF25983-RA	NA	NA
ortholog03188	OF01138-RA	NA	Putative pentatricopeptide repeat-containing protein At4g17915 OS=Arabidopsis thaliana GN=At4g17915 PE=3 SV=1
ortholog12209	OF23770-RA	NA	Peptide-N4-(N-acetyl-beta-glucosaminyl)asparagine amidase A OS=Prunus dulcis PE=1 SV=2
